# Supplementary material for: N-(Pyrazin-2-yl)-1,8-naphthyridin-2-amine
Source: Acta Crystallogr Sect E Struct Rep Online. 2013 Feb 6;69(Pt 3):o349. doi: 10.1107/S160053681300319X (PMC3588492; doi:10.1107/S160053681300319X)
Supplement: Supplementary file 1 [file e-69-0o349-sup1.cif]

##############################################################################
#                                                                            #
# This CIF contains the data in a paper accepted for publication in          #
# Acta Crystallographica Section E. It conforms to the requirements of       #
# Notes for Authors for Acta Crystallographica Section E, and has been       #
# peer reviewed under the auspices of the IUCr Commission on Journals.       #
#                                                                            #
# Full details of the Crystallographic Information File format               #
# are given in the paper "The Crystallographic Information File (CIF):       #
# a New Standard Archive File for Crystallography" by S. R. Hall, F. H.      #
# Allen and I. D. Brown [Acta Cryst. (1991), A47, 655-685].                  #
#                                                                            #
# The current version of the core CIF dictionary is obtainable from          #
# ftp://ftp.iucr.org/pub/cif_core.dic.                                       #
#                                                                            #
# Software is freely available for graphical display of the structure(s)     #
# in this CIF. For information consult the CIF software page                 #
# http://www.iucr.org/resources/cif/software.                                #
#                                                                            #
# This file may be used for bona fide research purposes within the           #
# scientific community so long as proper attribution is given to the journal # 
# article from which it was obtained.                                        #
#                                                                            #
##############################################################################
data_global
_audit_creation_method     'from SHELXL97 CIF and IUCr SHELXL97-template'
_journal_date_recd_electronic     2012-11-30
_journal_date_accepted     2013-01-31
_journal_name_full     'Acta Crystallographica, Section E'
_journal_year     2013
_journal_volume     69
_journal_issue      3
_journal_page_first     o349
_journal_page_last     o349
_journal_paper_category     QO
_journal_paper_doi     10.1107/S160053681300319X
_journal_coeditor_code     RK2390
_publ_contact_author_name     'Prof. Wang, Wen-Zhen'
_publ_contact_author_address
;
School of Chemistry and Chemical Engineering,
Xi'an Shiyou University,
Xi'an, 710065, People's Republic of China
;
_publ_contact_author_email     'wzwang@xsyu.edu.cn, smpeng@ntu.edu.tw'
_publ_contact_author_fax     '86-29-88382693'
_publ_contact_author_phone     '86-29-88382693'
_publ_section_title
;
<i>N</i>-(Pyrazin-2-yl)-1,8-naphthyridin-2-amine
;
loop_
    _publ_author_name
    _publ_author_address
    'Yan-Shan Duan'
;
School of Chemistry and Chemical Engineering,
Xi'an Shiyou University,
Xi'an 710065, People's Republic of China
;
    'Wen-Zhen Wang'
;
School of Chemistry and Chemical Engineering,
Xi'an Shiyou University,
Xi'an 710065, People's Republic of China
;
    'Yuh-Sheng Wen'
;
Institute of Chemistry,
Academia Sinica,
Taipei, Taiwan
;
    'Yu-Qin Zhu'
;
School of Chemistry and Chemical Engineering,
Xi'an Shiyou University,
Xi'an 710065, People's Republic of China
;
    'Peng, Shie-Ming'
;
Department of Chemistry,
National Taiwan University,
Taipei 106, Taiwan
;
data_I
_audit_creation_method     SHELXL97
_chemical_name_systematic
;
<i>N</i>-(Pyrazin-2-yl)-1,8-naphthyridin-2-amine
;
_chemical_name_common     ?
_chemical_formula_moiety     'C12 H9 N5'
_chemical_formula_sum     'C12 H9 N5'
_chemical_formula_iupac     'C12 H9 N5'
_chemical_formula_weight     223.24
_chemical_melting_point     ?
_symmetry_cell_setting     triclinic
_symmetry_space_group_name_H-M     'P -1'
_symmetry_space_group_name_Hall     '-P 1'
loop_
    _symmetry_equiv_pos_as_xyz
    'x, y, z'
    '-x, -y, -z'
_cell_length_a     7.8608(3)
_cell_length_b     11.8200(5)
_cell_length_c     11.9356(4)
_cell_angle_alpha     105.096(2)
_cell_angle_beta     98.086(2)
_cell_angle_gamma     101.854(2)
_cell_volume     1025.53(7)
_cell_formula_units_Z     4
_cell_measurement_reflns_used     5652
_cell_measurement_theta_min     2.71
_cell_measurement_theta_max     29.14
_cell_measurement_temperature     100.00(10)
_exptl_crystal_description     'prism'
_exptl_crystal_colour     'yellow'
_exptl_crystal_size_max     0.28
_exptl_crystal_size_mid     0.2
_exptl_crystal_size_min     0.18
_exptl_crystal_density_diffrn     1.446
_exptl_crystal_density_meas     ?
_exptl_crystal_density_method     'not measured'
_exptl_crystal_F_000     464
_exptl_absorpt_coefficient_mu     0.094
_exptl_absorpt_correction_type     multi-scan
_exptl_absorpt_process_details     '(<i>SADABS</i>; Bruker, 2001)'
_exptl_absorpt_correction_T_min     0.9269
_exptl_absorpt_correction_T_max     0.9905
_exptl_special_details     ?
_diffrn_ambient_temperature     100.00(10)
_diffrn_radiation_type     MoK\a
_diffrn_radiation_wavelength     0.71073
_diffrn_radiation_source     'fine-focus sealed tube'
_diffrn_radiation_monochromator     'graphite'
_diffrn_measurement_device_type     'Bruker SMART APEX CCD'
_diffrn_measurement_method     '\f and \w scans'
_diffrn_detector_area_resol_mean     ?
_diffrn_reflns_number     16351
_diffrn_reflns_av_R_equivalents     0.0365
_diffrn_reflns_av_sigmaI/netI     0.0462
_diffrn_reflns_theta_min     1.81
_diffrn_reflns_theta_max     25.02
_diffrn_reflns_theta_full     25.02
_diffrn_measured_fraction_theta_max     0.998
_diffrn_measured_fraction_theta_full     0.998
_diffrn_reflns_limit_h_min     -8
_diffrn_reflns_limit_h_max     9
_diffrn_reflns_limit_k_min     -14
_diffrn_reflns_limit_k_max     14
_diffrn_reflns_limit_l_min     -14
_diffrn_reflns_limit_l_max     14
_diffrn_standards_number     ?
_diffrn_standards_interval_count     ?
_diffrn_standards_interval_time     ?
_diffrn_standards_decay_%     ?
_refine_special_details
;
 Refinement of <i>F</i>^2^ against ALL reflections. The weighted
 <i>R</i>-factor <i>wR</i> and goodness of fit <i>S</i> are based on
 <i>F</i>^2^, conventional <i>R</i>-factors <i>R</i> are based on <i>F</i>,
 with <i>F</i> set to zero for negative <i>F</i>^2^. The threshold expression
 of <i>F</i>^2^ > \s(<i>F</i>^2^) is used only for calculating
 <i>R</i>-factors(gt) <i>etc</i>. and is not relevant to the choice of
 reflections for refinement. <i>R</i>-factors based on <i>F</i>^2^ are
 statistically about twice as large as those based on <i>F</i>, and
 <i>R</i>-factors based on ALL data will be even larger.
;
_reflns_number_total     3606
_reflns_number_gt     2557
_reflns_threshold_expression     I>2\s(I)
_refine_ls_structure_factor_coef     Fsqd
_refine_ls_matrix_type     full
_refine_ls_R_factor_all     0.0450
_refine_ls_R_factor_gt     0.0307
_refine_ls_wR_factor_gt     0.0721
_refine_ls_wR_factor_ref     0.0744
_refine_ls_goodness_of_fit_ref     0.925
_refine_ls_restrained_S_all     0.925
_refine_ls_number_reflns     3606
_refine_ls_number_parameters     308
_refine_ls_number_restraints     0
_refine_ls_hydrogen_treatment     constr
_refine_ls_weighting_scheme     calc
_refine_ls_weighting_details
                 'calc w=1/[\s^2^(Fo^2^)+(0.0411P)^2^] where P=(Fo^2^+2Fc^2^)/3'
_atom_sites_solution_hydrogens     geom
_atom_sites_solution_primary     direct
_atom_sites_solution_secondary     difmap
_refine_ls_shift/su_max     0.000
_refine_ls_shift/su_mean     0.000
_refine_diff_density_max     0.180
_refine_diff_density_min     -0.195
_refine_ls_extinction_method     '<i>SHELXL97</i> (Sheldrick, 2008)'
_refine_ls_extinction_coef     0.0042(11)
_refine_ls_extinction_expression
                                  'Fc^*^=kFc[1+0.001xFc^2^\l^3^/sin(2\q)]^-1/4^'
loop_
    _atom_type_symbol
    _atom_type_description
    _atom_type_scat_dispersion_real
    _atom_type_scat_dispersion_imag
    _atom_type_scat_source
    'N' 'N' 0.0061 0.0033
                         'International Tables Vol C Tables 4.2.6.8 and 6.1.1.4'
    'C' 'C' 0.0033 0.0016
                         'International Tables Vol C Tables 4.2.6.8 and 6.1.1.4'
    'H' 'H' 0.0000 0.0000
                         'International Tables Vol C Tables 4.2.6.8 and 6.1.1.4'
_computing_data_collection     '<i>SMART</i> (Bruker, 2007)'
_computing_cell_refinement     '<i>SAINT</i> (Bruker, 2007)'
_computing_data_reduction     '<i>SAINT</i> (Bruker, 2007)'
_computing_structure_solution     '<i>SHELXS97</i> (Sheldrick, 2008)'
_computing_structure_refinement     '<i>SHELXL97</i> (Sheldrick, 2008)'
_computing_molecular_graphics     '<i>ORTEP-3 for Windows</i> (Farrugia, 2012)'
_computing_publication_material     '<i>WinGX</i> (Farrugia, 2012)'
loop_
    _atom_site_type_symbol
    _atom_site_label
    _atom_site_fract_x
    _atom_site_fract_y
    _atom_site_fract_z
    _atom_site_U_iso_or_equiv
    _atom_site_adp_type
    _atom_site_calc_flag
    _atom_site_refinement_flags
    _atom_site_occupancy
    _atom_site_symmetry_multiplicity
    _atom_site_disorder_assembly
    _atom_site_disorder_group
    N N1 0.22552(13) 0.57902(10) 0.04843(9) 0.0189(3) Uani d . 1 1 . .
    N N2 0.21678(14) 0.40952(10) 0.10986(9) 0.0201(3) Uani d . 1 1 . .
    N N11 0.22899(14) 0.75053(10) -0.01282(9) 0.0209(3) Uani d . 1 1 . .
    H H11 0.2565 0.7845 -0.0656 0.025 Uiso calc R 1 1 . .
    N N13 0.14424(14) 0.92338(10) 0.06217(10) 0.0222(3) Uani d . 1 1 . .
    N N16 0.09496(15) 0.86566(11) 0.26882(10) 0.0260(3) Uani d . 1 1 . .
    N N21 -0.04515(14) 0.29804(9) 0.29392(9) 0.0196(3) Uani d . 1 1 . .
    N N22 -0.27965(14) 0.13223(10) 0.21168(10) 0.0234(3) Uani d . 1 1 . .
    N N31 0.18130(14) 0.46608(10) 0.35900(9) 0.0213(3) Uani d . 1 1 . .
    H H31 0.1625 0.4602 0.2847 0.026 Uiso calc R 1 1 . .
    N N33 0.36229(14) 0.58552(10) 0.54390(10) 0.0238(3) Uani d . 1 1 . .
    N N36 0.52942(15) 0.73882(10) 0.42486(10) 0.0277(3) Uani d . 1 1 . .
    C C3 0.23662(17) 0.29818(12) 0.09116(12) 0.0230(3) Uani d . 1 1 . .
    H H3 0.2164 0.2607 0.1493 0.028 Uiso calc R 1 1 . .
    C C4 0.28551(17) 0.23258(12) -0.00894(12) 0.0238(3) Uani d . 1 1 . .
    H H4 0.2998 0.1550 -0.0162 0.029 Uiso calc R 1 1 . .
    C C5 0.31171(17) 0.28572(12) -0.09594(12) 0.0232(3) Uani d . 1 1 . .
    H H5 0.3434 0.2444 -0.1642 0.028 Uiso calc R 1 1 . .
    C C6 0.31156(17) 0.46677(13) -0.16631(12) 0.0229(3) Uani d . 1 1 . .
    H H6 0.3405 0.4303 -0.2376 0.027 Uiso calc R 1 1 . .
    C C7 0.28987(17) 0.57976(13) -0.14393(12) 0.0227(3) Uani d . 1 1 . .
    H H7 0.3026 0.6219 -0.1993 0.027 Uiso calc R 1 1 . .
    C C8 0.24673(16) 0.63419(12) -0.03287(12) 0.0188(3) Uani d . 1 1 . .
    C C9 0.24464(16) 0.46328(12) 0.02396(11) 0.0177(3) Uani d . 1 1 . .
    C C10 0.29047(16) 0.40294(12) -0.08155(11) 0.0190(3) Uani d . 1 1 . .
    C C12 0.17354(17) 0.82116(12) 0.07953(11) 0.0182(3) Uani d . 1 1 . .
    C C14 0.08721(18) 0.99392(12) 0.14756(12) 0.0237(3) Uani d . 1 1 . .
    H H14 0.0626 1.0647 0.1374 0.028 Uiso calc R 1 1 . .
    C C15 0.06335(18) 0.96630(12) 0.24991(12) 0.0235(3) Uani d . 1 1 . .
    H H15 0.0243 1.0189 0.3072 0.028 Uiso calc R 1 1 . .
    C C17 0.14880(18) 0.79278(13) 0.18385(11) 0.0234(3) Uani d . 1 1 . .
    H H17 0.1705 0.7213 0.1939 0.028 Uiso calc R 1 1 . .
    C C23 -0.38828(18) 0.03571(13) 0.22223(13) 0.0261(4) Uani d . 1 1 . .
    H H23 -0.4718 -0.0141 0.1553 0.031 Uiso calc R 1 1 . .
    C C24 -0.38621(19) 0.00346(13) 0.32681(13) 0.0281(4) Uani d . 1 1 . .
    H H24 -0.4634 -0.0670 0.3282 0.034 Uiso calc R 1 1 . .
    C C25 -0.26920(18) 0.07709(12) 0.42639(13) 0.0257(4) Uani d . 1 1 . .
    H H25 -0.2672 0.0584 0.4975 0.031 Uiso calc R 1 1 . .
    C C26 -0.02570(17) 0.26653(12) 0.51840(12) 0.0224(3) Uani d . 1 1 . .
    H H26 -0.0175 0.2559 0.5933 0.027 Uiso calc R 1 1 . .
    C C27 0.08325(18) 0.36368(12) 0.50309(12) 0.0223(3) Uani d . 1 1 . .
    H H27 0.1639 0.4214 0.5670 0.027 Uiso calc R 1 1 . .
    C C28 0.07114(17) 0.37501(12) 0.38708(12) 0.0191(3) Uani d . 1 1 . .
    C C29 -0.15825(17) 0.20387(12) 0.31086(12) 0.0194(3) Uani d . 1 1 . .
    C C30 -0.15148(18) 0.18136(12) 0.42162(12) 0.0201(3) Uani d . 1 1 . .
    C C32 0.31538(17) 0.56440(12) 0.42761(12) 0.0188(3) Uani d . 1 1 . .
    C C34 0.49447(18) 0.68540(13) 0.60011(13) 0.0268(4) Uani d . 1 1 . .
    H H34 0.5317 0.7046 0.6818 0.032 Uiso calc R 1 1 . .
    C C35 0.57667(19) 0.76004(13) 0.54274(13) 0.0291(4) Uani d . 1 1 . .
    H H35 0.6679 0.8275 0.5865 0.035 Uiso calc R 1 1 . .
    C C37 0.39957(17) 0.64185(12) 0.36948(13) 0.0228(3) Uani d . 1 1 . .
    H H37 0.3617 0.6237 0.2880 0.027 Uiso calc R 1 1 . .
loop_
    _atom_site_aniso_label
    _atom_site_aniso_U_11
    _atom_site_aniso_U_22
    _atom_site_aniso_U_33
    _atom_site_aniso_U_12
    _atom_site_aniso_U_13
    _atom_site_aniso_U_23
    N1 0.0177(6) 0.0199(7) 0.0191(7) 0.0044(5) 0.0036(5) 0.0062(6)
    N2 0.0206(7) 0.0181(7) 0.0208(7) 0.0028(5) 0.0040(5) 0.0064(5)
    N11 0.0256(7) 0.0230(7) 0.0192(6) 0.0083(5) 0.0100(5) 0.0103(6)
    N13 0.0249(7) 0.0188(7) 0.0238(7) 0.0058(5) 0.0058(6) 0.0072(6)
    N16 0.0345(7) 0.0259(7) 0.0207(7) 0.0129(6) 0.0076(6) 0.0071(6)
    N21 0.0220(7) 0.0188(7) 0.0187(6) 0.0062(5) 0.0059(5) 0.0051(6)
    N22 0.0243(7) 0.0218(7) 0.0230(7) 0.0043(6) 0.0071(6) 0.0049(6)
    N31 0.0258(7) 0.0228(7) 0.0155(6) 0.0050(6) 0.0051(5) 0.0067(5)
    N33 0.0217(7) 0.0272(7) 0.0213(7) 0.0096(6) 0.0043(6) 0.0027(6)
    N36 0.0244(7) 0.0252(7) 0.0313(8) 0.0060(6) 0.0050(6) 0.0049(6)
    C3 0.0210(8) 0.0208(9) 0.0249(8) 0.0006(7) 0.0022(7) 0.0083(7)
    C4 0.0205(8) 0.0186(8) 0.0285(9) 0.0038(6) 0.0014(7) 0.0034(7)
    C5 0.0179(8) 0.0242(9) 0.0227(8) 0.0056(7) 0.0026(6) -0.0006(7)
    C6 0.0208(8) 0.0321(9) 0.0157(8) 0.0093(7) 0.0056(6) 0.0042(7)
    C7 0.0230(8) 0.0291(9) 0.0194(8) 0.0085(7) 0.0069(7) 0.0098(7)
    C8 0.0136(7) 0.0221(8) 0.0201(8) 0.0041(6) 0.0016(6) 0.0066(7)
    C9 0.0129(7) 0.0193(8) 0.0180(8) 0.0011(6) 0.0002(6) 0.0046(6)
    C10 0.0134(7) 0.0216(8) 0.0186(8) 0.0030(6) 0.0007(6) 0.0028(7)
    C12 0.0157(7) 0.0184(8) 0.0183(8) 0.0031(6) 0.0017(6) 0.0040(6)
    C14 0.0252(8) 0.0175(8) 0.0269(9) 0.0053(7) 0.0039(7) 0.0051(7)
    C15 0.0264(8) 0.0209(8) 0.0220(8) 0.0082(7) 0.0043(7) 0.0031(7)
    C17 0.0302(9) 0.0248(9) 0.0188(8) 0.0127(7) 0.0063(7) 0.0075(7)
    C23 0.0252(8) 0.0226(8) 0.0293(9) 0.0052(7) 0.0097(7) 0.0041(7)
    C24 0.0302(9) 0.0226(9) 0.0349(9) 0.0062(7) 0.0147(8) 0.0106(8)
    C25 0.0324(9) 0.0271(9) 0.0259(9) 0.0132(7) 0.0140(7) 0.0132(7)
    C26 0.0276(8) 0.0285(9) 0.0184(8) 0.0141(7) 0.0097(7) 0.0112(7)
    C27 0.0242(8) 0.0269(9) 0.0178(8) 0.0108(7) 0.0050(6) 0.0064(7)
    C28 0.0208(8) 0.0189(8) 0.0218(8) 0.0103(7) 0.0080(7) 0.0071(7)
    C29 0.0212(8) 0.0182(8) 0.0221(8) 0.0092(6) 0.0091(7) 0.0059(7)
    C30 0.0228(8) 0.0210(8) 0.0219(8) 0.0113(7) 0.0100(7) 0.0083(7)
    C32 0.0174(8) 0.0183(8) 0.0205(8) 0.0086(6) 0.0038(6) 0.0023(7)
    C34 0.0210(8) 0.0309(9) 0.0245(9) 0.0096(7) 0.0024(7) 0.0003(7)
    C35 0.0217(8) 0.0259(9) 0.0326(10) 0.0058(7) 0.0023(7) -0.0012(7)
    C37 0.0217(8) 0.0228(8) 0.0241(8) 0.0081(7) 0.0043(7) 0.0059(7)
_geom_special_details
;
 All s.u.'s (except the s.u. in the dihedral angle between two l.s. planes)
 are estimated using the full covariance matrix. The cell s.u.'s are taken
 into account individually in the estimation of s.u.'s in distances, angles
 and torsion angles; correlations between s.u.'s in cell parameters are only
 used when they are defined by crystal symmetry. An approximate (isotropic)
 treatment of cell s.u.'s is used for estimating s.u.'s involving l.s. planes.
;
loop_
    _geom_bond_atom_site_label_1
    _geom_bond_atom_site_label_2
    _geom_bond_site_symmetry_2
    _geom_bond_distance
    _geom_bond_publ_flag
    N1 C8 . 1.3134(15) ?
    N1 C9 . 1.3669(16) ?
    N2 C3 . 1.3218(16) ?
    N2 C9 . 1.3596(15) ?
    N11 C8 . 1.3727(16) ?
    N11 C12 . 1.3810(16) ?
    N11 H11 . 0.8600 ?
    N13 C14 . 1.3321(17) ?
    N13 C12 . 1.3368(16) ?
    N16 C17 . 1.3286(16) ?
    N16 C15 . 1.3316(16) ?
    N21 C28 . 1.3211(16) ?
    N21 C29 . 1.3534(15) ?
    N22 C23 . 1.3234(16) ?
    N22 C29 . 1.3628(16) ?
    N31 C32 . 1.3748(16) ?
    N31 C28 . 1.3812(15) ?
    N31 H31 . 0.8600 ?
    N33 C32 . 1.3277(16) ?
    N33 C34 . 1.3456(17) ?
    N36 C37 . 1.3143(16) ?
    N36 C35 . 1.3459(17) ?
    C3 C4 . 1.3947(19) ?
    C3 H3 . 0.9300 ?
    C4 C5 . 1.3645(18) ?
    C4 H4 . 0.9300 ?
    C5 C10 . 1.3987(19) ?
    C5 H5 . 0.9300 ?
    C6 C7 . 1.3434(18) ?
    C6 C10 . 1.4190(17) ?
    C6 H6 . 0.9300 ?
    C7 C8 . 1.4346(18) ?
    C7 H7 . 0.9300 ?
    C9 C10 . 1.4105(18) ?
    C12 C17 . 1.4000(17) ?
    C14 C15 . 1.3715(17) ?
    C14 H14 . 0.9300 ?
    C15 H15 . 0.9300 ?
    C17 H17 . 0.9300 ?
    C23 C24 . 1.3957(19) ?
    C23 H23 . 0.9300 ?
    C24 C25 . 1.3568(19) ?
    C24 H24 . 0.9300 ?
    C25 C30 . 1.4005(18) ?
    C25 H25 . 0.9300 ?
    C26 C27 . 1.3545(18) ?
    C26 C30 . 1.4105(18) ?
    C26 H26 . 0.9300 ?
    C27 C28 . 1.4174(17) ?
    C27 H27 . 0.9300 ?
    C29 C30 . 1.4108(17) ?
    C32 C37 . 1.4030(17) ?
    C34 C35 . 1.3674(19) ?
    C34 H34 . 0.9300 ?
    C35 H35 . 0.9300 ?
    C37 H37 . 0.9300 ?
loop_
    _geom_angle_atom_site_label_1
    _geom_angle_atom_site_label_2
    _geom_angle_atom_site_label_3
    _geom_angle_site_symmetry_1
    _geom_angle_site_symmetry_3
    _geom_angle
    _geom_angle_publ_flag
    C8 N1 C9 . . 117.38(11) ?
    C3 N2 C9 . . 117.13(11) ?
    C8 N11 C12 . . 129.63(11) ?
    C8 N11 H11 . . 115.2 ?
    C12 N11 H11 . . 115.2 ?
    C14 N13 C12 . . 116.49(12) ?
    C17 N16 C15 . . 117.14(12) ?
    C28 N21 C29 . . 117.94(11) ?
    C23 N22 C29 . . 116.70(12) ?
    C32 N31 C28 . . 132.02(11) ?
    C32 N31 H31 . . 114.0 ?
    C28 N31 H31 . . 114.0 ?
    C32 N33 C34 . . 115.12(12) ?
    C37 N36 C35 . . 115.33(12) ?
    N2 C3 C4 . . 125.08(13) ?
    N2 C3 H3 . . 117.5 ?
    C4 C3 H3 . . 117.5 ?
    C5 C4 C3 . . 117.96(13) ?
    C5 C4 H4 . . 121.0 ?
    C3 C4 H4 . . 121.0 ?
    C4 C5 C10 . . 119.43(13) ?
    C4 C5 H5 . . 120.3 ?
    C10 C5 H5 . . 120.3 ?
    C7 C6 C10 . . 120.20(12) ?
    C7 C6 H6 . . 119.9 ?
    C10 C6 H6 . . 119.9 ?
    C6 C7 C8 . . 118.70(13) ?
    C6 C7 H7 . . 120.7 ?
    C8 C7 H7 . . 120.7 ?
    N1 C8 N11 . . 119.77(12) ?
    N1 C8 C7 . . 123.49(13) ?
    N11 C8 C7 . . 116.74(12) ?
    N2 C9 N1 . . 114.86(11) ?
    N2 C9 C10 . . 121.80(12) ?
    N1 C9 C10 . . 123.33(12) ?
    C5 C10 C9 . . 118.57(12) ?
    C5 C10 C6 . . 124.57(12) ?
    C9 C10 C6 . . 116.86(12) ?
    N13 C12 N11 . . 113.96(11) ?
    N13 C12 C17 . . 120.91(12) ?
    N11 C12 C17 . . 125.13(12) ?
    N13 C14 C15 . . 122.60(13) ?
    N13 C14 H14 . . 118.7 ?
    C15 C14 H14 . . 118.7 ?
    N16 C15 C14 . . 121.31(13) ?
    N16 C15 H15 . . 119.3 ?
    C14 C15 H15 . . 119.3 ?
    N16 C17 C12 . . 121.52(13) ?
    N16 C17 H17 . . 119.2 ?
    C12 C17 H17 . . 119.2 ?
    N22 C23 C24 . . 124.57(14) ?
    N22 C23 H23 . . 117.7 ?
    C24 C23 H23 . . 117.7 ?
    C25 C24 C23 . . 118.61(13) ?
    C25 C24 H24 . . 120.7 ?
    C23 C24 H24 . . 120.7 ?
    C24 C25 C30 . . 119.71(13) ?
    C24 C25 H25 . . 120.1 ?
    C30 C25 H25 . . 120.1 ?
    C27 C26 C30 . . 120.52(12) ?
    C27 C26 H26 . . 119.7 ?
    C30 C26 H26 . . 119.7 ?
    C26 C27 C28 . . 118.26(13) ?
    C26 C27 H27 . . 120.9 ?
    C28 C27 H27 . . 120.9 ?
    N21 C28 N31 . . 112.89(11) ?
    N21 C28 C27 . . 123.37(12) ?
    N31 C28 C27 . . 123.73(13) ?
    N21 C29 N22 . . 114.31(11) ?
    N21 C29 C30 . . 123.03(12) ?
    N22 C29 C30 . . 122.66(12) ?
    C25 C30 C26 . . 125.60(12) ?
    C25 C30 C29 . . 117.65(13) ?
    C26 C30 C29 . . 116.75(12) ?
    N33 C32 N31 . . 121.43(12) ?
    N33 C32 C37 . . 121.48(13) ?
    N31 C32 C37 . . 117.09(12) ?
    N33 C34 C35 . . 123.07(13) ?
    N33 C34 H34 . . 118.5 ?
    C35 C34 H34 . . 118.5 ?
    N36 C35 C34 . . 121.93(14) ?
    N36 C35 H35 . . 119.0 ?
    C34 C35 H35 . . 119.0 ?
    N36 C37 C32 . . 123.07(13) ?
    N36 C37 H37 . . 118.5 ?
    C32 C37 H37 . . 118.5 ?
loop_
    _geom_hbond_atom_site_label_D
    _geom_hbond_atom_site_label_H
    _geom_hbond_atom_site_label_A
    _geom_hbond_site_symmetry_A
    _geom_hbond_distance_DH
    _geom_hbond_distance_HA
    _geom_hbond_distance_DA
    _geom_hbond_angle_DHA
    C27 H27 N33 . 0.93 2.33 2.9318(17) 122.1
    C17 H17 N1 . 0.93 2.24 2.8518(17) 122.7
    N31 H31 N2 . 0.86 2.14 2.9396(15) 153.5
    N11 H11 N22 2_565 0.86 2.23 3.0766(15) 170.5
    C26 H26 N16 2_566 0.93 2.51 3.3608(17) 152.3
    C15 H15 Cg1 1_565 0.93 2.74 3.472(2) 136.0
