# Supplementary material for: N-(Pyrazin-2-yl)-1,8-naphthyridin-2-amine
Source: Acta Crystallogr Sect E Struct Rep Online. 2013 Feb 6;69(Pt 3):o349. doi: 10.1107/S160053681300319X (PMC3588492; doi:10.1107/S160053681300319X)
Supplement: Supplementary file 2 [file e-69-0o349-Isup2.hkl]

# 
# h,k,l, Fc-squared, Fo-squared, sigma(Fo-squared) and status flag 
# 
data_I
_shelx_title ' i7488 in P-1' 
_shelx_refln_list_code          4 
_shelx_F_calc_maximum      173.67 
_exptl_crystal_F_000       464.00 
_reflns_d_resolution_high  0.8401 
 
loop_ 
 _symmetry_equiv_pos_as_xyz 
 'x, y, z' 
 '-x, -y, -z' 
 
_cell_length_a     7.8608 
_cell_length_b    11.8200 
_cell_length_c    11.9356 
_cell_angle_alpha 105.096 
_cell_angle_beta   98.086 
_cell_angle_gamma 101.854 
 
_shelx_F_squared_multiplier     1.000 
 
loop_ 
 _refln_index_h 
 _refln_index_k 
 _refln_index_l 
 _refln_F_squared_calc 
 _refln_F_squared_meas 
 _refln_F_squared_sigma 
 _refln_observed_status 
   1   0   0      589.30      593.52      4.38 o 
   2   0   0     5866.70     5878.64     53.10 o 
   3   0   0        0.59        1.07      0.97 o 
   4   0   0      194.76      199.59      3.73 o 
   5   0   0      119.73      121.41      4.34 o 
   6   0   0       84.17       84.63      4.69 o 
   7   0   0        0.03        0.01      4.64 o 
   8   0   0        2.70        3.58      7.82 o 
  -9   1   0      372.84      365.30     22.66 o 
  -8   1   0       54.53       48.20      8.97 o 
  -7   1   0      105.89      116.58      6.54 o 
  -6   1   0      168.49      178.29      6.13 o 
  -5   1   0       94.43      100.41      4.08 o 
  -4   1   0      553.19      552.66      5.72 o 
  -3   1   0      368.30      390.87      3.94 o 
  -2   1   0       43.10       35.99      1.13 o 
  -1   1   0      427.82      420.80      2.29 o 
   0   1   0     1742.50     1611.16     36.32 o 
   1   1   0     4459.89     4400.75     36.91 o 
   2   1   0     8052.00     8181.85     66.10 o 
   3   1   0       66.72       66.62      2.08 o 
   4   1   0     1046.71     1034.36     13.65 o 
   5   1   0      198.15      190.43      5.24 o 
   6   1   0       42.23       41.87      4.61 o 
   7   1   0       63.21       62.96      6.53 o 
   8   1   0      242.68      266.14     20.48 o 
  -9   2   0       35.85       16.19     12.55 o 
  -8   2   0       14.61       13.57      6.89 o 
  -7   2   0      107.25       97.20      6.21 o 
  -6   2   0       11.01        8.04      3.04 o 
  -5   2   0        4.01        3.10      1.96 o 
  -4   2   0      395.97      370.52      4.70 o 
  -3   2   0      503.96      496.22      4.55 o 
  -2   2   0     9299.10     9385.87     69.30 o 
  -1   2   0     3882.50     3836.31     26.20 o 
   0   2   0      160.18      141.92      4.56 o 
   1   2   0     2515.05     2393.56     12.09 o 
   2   2   0     1276.04     1199.84      8.90 o 
   3   2   0      492.60      483.24      5.29 o 
   4   2   0      271.73      266.63      6.05 o 
   5   2   0        9.68        6.83      3.08 o 
   6   2   0      346.49      338.14      9.97 o 
   7   2   0       39.60       29.45      7.77 o 
   8   2   0        9.51        5.31     10.51 o 
  -9   3   0        2.89        4.01     16.89 o 
  -8   3   0       29.52       25.76      8.53 o 
  -7   3   0      105.35       98.75      6.23 o 
  -6   3   0       26.47       23.81      3.85 o 
  -5   3   0        0.28        0.81      1.99 o 
  -4   3   0        3.26        3.26      1.45 o 
  -3   3   0      735.18      721.47      4.78 o 
  -2   3   0    14337.12    14332.34    133.06 o 
  -1   3   0     2195.43     2083.99     70.16 o 
   0   3   0      602.32      526.25     21.63 o 
   1   3   0      308.46      310.36      3.25 o 
   2   3   0       12.39       13.42      1.51 o 
   3   3   0      502.32      522.89      7.52 o 
   4   3   0      171.90      181.51      5.27 o 
   5   3   0        2.07        1.92      3.14 o 
   6   3   0      866.82      874.52     17.51 o 
   7   3   0      527.62      511.81     17.11 o 
   8   3   0       22.84       20.26     11.41 o 
  -9   4   0        3.86        1.15     16.89 o 
  -8   4   0       59.18       71.04     10.03 o 
  -7   4   0       64.01       51.73      6.17 o 
  -6   4   0        5.61        6.56      3.50 o 
  -5   4   0       24.26       24.42      2.70 o 
  -4   4   0        0.61        2.09      1.27 o 
  -3   4   0      121.31      119.17      2.72 o 
  -2   4   0      546.47      570.66      5.32 o 
  -1   4   0       45.94       43.79      2.11 o 
   0   4   0      377.08      329.21      6.56 o 
   1   4   0      145.47      138.50      2.61 o 
   2   4   0      195.33      208.42      4.06 o 
   3   4   0        2.69        0.72      1.88 o 
   4   4   0       80.23       87.00      4.43 o 
   5   4   0      495.70      492.80     13.10 o 
   6   4   0      151.37      153.16     10.88 o 
   7   4   0        7.39        2.94      9.21 o 
  -9   5   0       40.63       52.98     20.90 o 
  -8   5   0        1.46       -2.29     14.03 o 
  -7   5   0        0.63        0.56      5.42 o 
  -6   5   0      347.47      354.66      8.73 o 
  -5   5   0      107.89      107.48      4.38 o 
  -4   5   0     2042.11     2004.80     14.83 o 
  -3   5   0      116.79      123.54      3.37 o 
  -2   5   0     1145.23     1165.48     10.00 o 
  -1   5   0      228.04      237.88      8.40 o 
   0   5   0     1159.13     1208.21      7.38 o 
   1   5   0       87.34       93.70      2.62 o 
   2   5   0       38.04       41.48      2.61 o 
   3   5   0       52.94       53.35      3.64 o 
   4   5   0       17.71       17.24      4.16 o 
   5   5   0       22.22       26.15      5.29 o 
   6   5   0       36.46       24.96      9.78 o 
   7   5   0        3.14        2.59     10.71 o 
  -9   6   0      274.46      265.80     32.08 o 
  -8   6   0       20.62       25.20     15.46 o 
  -7   6   0       19.24       21.33      6.64 o 
  -6   6   0        3.31        6.62      4.62 o 
  -5   6   0      316.43      307.05      8.24 o 
  -4   6   0       38.01       33.91      2.45 o 
  -3   6   0        1.80        3.26      1.80 o 
  -2   6   0      987.79      894.95     92.49 o 
  -1   6   0      197.70      208.03      8.43 o 
   0   6   0      734.98      778.19      6.63 o 
   1   6   0     1182.20     1276.31     12.11 o 
   2   6   0      404.41      420.49      6.67 o 
   3   6   0      243.15      239.54      7.95 o 
   4   6   0     1259.68     1263.30     25.80 o 
   5   6   0       83.36       88.88      8.16 o 
   6   6   0        7.02        4.11      9.54 o 
   7   6   0       41.58       17.18     18.61 o 
  -8   7   0       93.09       87.34     20.91 o 
  -7   7   0      393.23      403.11     20.54 o 
  -6   7   0       46.92       38.97      6.48 o 
  -5   7   0       13.13       13.22      2.63 o 
  -4   7   0      283.35      276.48      6.00 o 
  -3   7   0       31.14       31.65      2.79 o 
  -2   7   0       66.07       72.79      2.66 o 
  -1   7   0       18.13       22.31      2.09 o 
   0   7   0      468.41      486.56      5.90 o 
   1   7   0       41.13       42.44      2.60 o 
   2   7   0        0.02       -0.70      2.93 o 
   3   7   0     1150.84     1169.70     15.99 o 
   4   7   0       79.35       72.93      7.70 o 
   5   7   0       24.68       16.89     13.17 o 
   6   7   0        6.56        8.59     16.89 o 
  -8   8   0        0.04       -0.29     15.75 o 
  -7   8   0       59.94       64.21     12.31 o 
  -6   8   0     1404.03     1305.65     32.55 o 
  -5   8   0       67.88       67.09      4.90 o 
  -4   8   0      135.18      130.72      6.69 o 
  -3   8   0        1.60        2.80      2.66 o 
  -2   8   0      252.81      254.77      4.76 o 
  -1   8   0       99.76       96.89      3.68 o 
   0   8   0        1.96        2.30      2.32 o 
   1   8   0       17.88       15.22      2.89 o 
   2   8   0      140.51      135.77      6.91 o 
   3   8   0      286.94      297.43     10.95 o 
   4   8   0       71.75       67.64      9.80 o 
   5   8   0        0.77        0.00     13.74 o 
  -8   9   0       60.78       58.99     21.76 o 
  -7   9   0      303.57      305.60     20.74 o 
  -6   9   0      164.63      148.27     14.48 o 
  -5   9   0      223.27      213.09      8.07 o 
  -4   9   0       88.93       81.68      7.40 o 
  -3   9   0       18.40       16.02      4.42 o 
  -2   9   0       29.49       25.56      4.84 o 
  -1   9   0       18.53       19.20      3.82 o 
   0   9   0        3.42        2.44      3.51 o 
   1   9   0      255.19      258.65      7.67 o 
   2   9   0      109.09      105.93      8.72 o 
   3   9   0       12.89       18.90      8.15 o 
   4   9   0        0.00        2.29     14.60 o 
   5   9   0       30.72       41.52     19.47 o 
  -7  10   0        0.34        1.93     11.58 o 
  -6  10   0       80.47       54.70     17.75 o 
  -5  10   0       20.58       15.31      5.11 o 
  -4  10   0      397.84      350.19     13.45 o 
  -3  10   0      109.91      106.03      8.99 o 
  -2  10   0        0.35        0.76      5.72 o 
  -1  10   0       16.25       14.09      5.06 o 
   0  10   0        3.44        6.10      4.26 o 
   1  10   0      218.77      224.19     11.43 o 
   2  10   0       32.32       21.75      8.47 o 
   3  10   0        0.31       -1.73     10.15 o 
   4  10   0       52.37       55.27     20.62 o 
  -7  11   0        1.24        2.44     13.36 o 
  -6  11   0        8.47       12.19     11.33 o 
  -5  11   0       30.69       25.57      7.60 o 
  -4  11   0        9.67        7.98      6.65 o 
  -3  11   0      548.95      500.62     22.99 o 
  -2  11   0        0.08        1.28      8.60 o 
  -1  11   0      397.82      372.94     16.09 o 
   0  11   0       27.06       32.50      6.15 o 
   1  11   0       18.19       17.16      8.95 o 
   2  11   0       26.53       28.79     12.27 o 
   3  11   0       73.92       93.07     21.48 o 
  -6  12   0        0.04        0.46     12.64 o 
  -5  12   0       41.08       34.88     12.83 o 
  -4  12   0       29.14       22.57     11.93 o 
  -3  12   0        2.40        3.89     10.32 o 
  -2  12   0        0.85        2.33      9.71 o 
  -1  12   0      545.27      499.87     24.86 o 
   0  12   0        2.50        1.02      8.76 o 
   1  12   0       32.87       33.65     13.57 o 
   2  12   0       12.54        9.71     13.04 o 
  -4  13   0        3.25        3.27     13.03 o 
  -3  13   0       16.20       14.55     12.64 o 
  -2  13   0       24.42       23.36     12.66 o 
  -1  13   0       34.56       18.78     12.35 o 
   0  13   0        4.33        7.13     12.75 o 
   0 -13   1       12.82       11.35     12.48 o 
   1 -13   1       13.97       18.12     12.64 o 
   2 -13   1        0.09       -0.22     11.05 o 
   3 -13   1        0.29       -2.73     10.68 o 
   4 -13   1        0.00       -0.29     11.43 o 
   5 -13   1       11.10        1.25     13.16 o 
  -2 -12   1        1.04        2.92     12.56 o 
  -1 -12   1      257.97      263.74     16.90 o 
   0 -12   1       21.90       25.76      9.27 o 
   1 -12   1       39.14       57.97      7.11 o 
   2 -12   1        5.18       -0.31      9.90 o 
   3 -12   1       15.09        8.32      9.98 o 
   4 -12   1       90.17      103.49     15.06 o 
   5 -12   1       75.75       72.43     10.32 o 
   6 -12   1        0.05        1.33     12.19 o 
  -3 -11   1        1.60        1.43     15.18 o 
  -2 -11   1        0.00        1.15      7.60 o 
  -1 -11   1       34.86       37.25      8.69 o 
   0 -11   1        4.63        4.20      3.89 o 
   1 -11   1        2.14       -0.17      5.03 o 
   2 -11   1       66.28       63.39      9.01 o 
   3 -11   1      122.68      105.62     12.85 o 
   4 -11   1      166.34      172.79     15.59 o 
   5 -11   1      154.02      146.20     11.52 o 
   6 -11   1       15.93        6.88     11.24 o 
   7 -11   1       54.83       50.57     15.44 o 
  -4 -10   1        4.86        6.59     16.04 o 
  -3 -10   1       55.43       55.74     12.92 o 
  -2 -10   1       20.83       15.65      7.02 o 
  -1 -10   1      236.05      232.60     11.41 o 
   0 -10   1       85.05       86.00      5.62 o 
   1 -10   1       63.99       71.38      6.33 o 
   2 -10   1       16.35       15.64      4.91 o 
   3 -10   1      306.14      282.85     16.80 o 
   4 -10   1       18.60       13.58      6.34 o 
   5 -10   1       47.34       51.69      7.98 o 
   6 -10   1       55.85       52.64      7.76 o 
   7 -10   1      254.83      243.78     20.35 o 
  -5  -9   1       38.94       31.21     17.47 o 
  -4  -9   1       16.69       15.10      9.98 o 
  -3  -9   1        2.88        2.02      4.81 o 
  -2  -9   1        5.09        4.73      4.39 o 
  -1  -9   1      214.20      221.61      8.16 o 
   0  -9   1       78.28       77.13      4.52 o 
   1  -9   1      118.95      117.64      5.04 o 
   2  -9   1        9.21        9.78      3.54 o 
   3  -9   1       15.53       19.87      5.62 o 
   4  -9   1        2.90        1.92      4.92 o 
   5  -9   1       21.07       18.55      4.73 o 
   6  -9   1        0.20        0.11      4.03 o 
   7  -9   1       17.85       14.37     11.03 o 
   8  -9   1      151.04      168.13     19.14 o 
  -6  -8   1        0.12        1.33     11.00 o 
  -5  -8   1        6.58        8.06      7.81 o 
  -4  -8   1       67.15       80.43      9.36 o 
  -3  -8   1      288.49      277.35      8.56 o 
  -2  -8   1       91.44       96.44      5.46 o 
  -1  -8   1      331.34      355.85      8.15 o 
   0  -8   1        1.46        1.20      2.00 o 
   1  -8   1       18.73       18.23      2.33 o 
   2  -8   1      404.24      401.99     22.18 o 
   3  -8   1       13.36       12.51      3.32 o 
   4  -8   1        5.95        5.02      4.45 o 
   5  -8   1      156.28      155.89      7.26 o 
   6  -8   1       45.78       40.85      4.30 o 
   7  -8   1       63.36       53.80     11.74 o 
   8  -8   1       76.86       70.53     14.54 o 
  -6  -7   1       12.78       11.17     14.03 o 
  -5  -7   1       12.23       12.24      6.96 o 
  -4  -7   1        7.38        6.21      4.72 o 
  -3  -7   1      166.16      161.53      6.50 o 
  -2  -7   1       58.60       62.74      3.85 o 
  -1  -7   1      102.95      107.62      3.96 o 
   0  -7   1      146.69      145.68      5.59 o 
   1  -7   1      124.49      110.56      3.19 o 
   2  -7   1      344.35      366.81      6.34 o 
   3  -7   1       22.29       17.62      2.45 o 
   4  -7   1        6.94        7.36      2.84 o 
   5  -7   1      220.76      224.99      6.60 o 
   6  -7   1      226.99      234.23     11.53 o 
   7  -7   1       25.50       32.80     10.73 o 
   8  -7   1       21.63       13.17     11.95 o 
  -7  -6   1        4.04        5.23     10.79 o 
  -6  -6   1        1.51        0.88      7.18 o 
  -5  -6   1       59.19       54.25      7.56 o 
  -4  -6   1       19.53       18.25      4.09 o 
  -3  -6   1      239.93      229.27      5.95 o 
  -2  -6   1      565.59      578.64      7.19 o 
  -1  -6   1        0.15        0.24      1.53 o 
   0  -6   1      262.75      285.84      4.06 o 
   1  -6   1     1027.21     1066.87      7.56 o 
   2  -6   1      227.07      240.05      4.66 o 
   3  -6   1      241.89      243.59      4.93 o 
   4  -6   1     1497.99     1519.44     11.23 o 
   5  -6   1      357.06      359.74      5.90 o 
   6  -6   1       40.42       35.43      6.17 o 
   7  -6   1        6.66        5.71      8.29 o 
   8  -6   1       12.76        9.31     10.73 o 
  -7  -5   1       13.92       11.03      8.12 o 
  -6  -5   1        6.86        7.29      6.60 o 
  -5  -5   1      288.12      285.82      9.43 o 
  -4  -5   1       10.73       11.29      3.17 o 
  -3  -5   1        0.08        0.72      2.05 o 
  -2  -5   1       39.78       41.10      2.39 o 
  -1  -5   1       72.35       77.69      2.59 o 
   0  -5   1       37.40       39.68      1.68 o 
   1  -5   1      156.69      160.26      3.23 o 
   2  -5   1      418.75      455.73      5.84 o 
   3  -5   1     1111.22     1169.67      9.79 o 
   4  -5   1     1401.67     1415.63     10.61 o 
   5  -5   1       62.66       64.07      2.82 o 
   6  -5   1      115.49      111.76      6.11 o 
   7  -5   1       45.26       45.02      8.09 o 
   8  -5   1       73.00       71.04     13.36 o 
   9  -5   1        1.51       -1.43     18.04 o 
  -8  -4   1       12.41       11.45      9.01 o 
  -7  -4   1       78.12       71.51     10.04 o 
  -6  -4   1      391.79      393.42     20.77 o 
  -5  -4   1      262.07      262.78      8.49 o 
  -4  -4   1       26.61       28.32      3.41 o 
  -3  -4   1       84.58       87.20      3.01 o 
  -2  -4   1       13.55       16.57      1.76 o 
  -1  -4   1       34.95       37.67      1.67 o 
   0  -4   1       66.70       66.71      1.70 o 
   1  -4   1        0.68        0.95      0.83 o 
   2  -4   1      109.42       91.41      4.56 o 
   3  -4   1     1335.02     1321.33      7.41 o 
   4  -4   1      244.35      267.98      4.03 o 
   5  -4   1       51.25       54.55      3.25 o 
   6  -4   1        9.80        8.43      3.67 o 
   7  -4   1      161.73      162.60      8.68 o 
   8  -4   1        0.02       -0.86     12.89 o 
   9  -4   1       13.67       10.59     18.33 o 
  -8  -3   1       29.38       20.44      8.50 o 
  -7  -3   1       18.27       20.39      6.93 o 
  -6  -3   1        5.28        4.82      4.49 o 
  -5  -3   1       50.49       48.04      4.15 o 
  -4  -3   1      331.00      327.72      6.88 o 
  -3  -3   1       72.63       72.53      2.42 o 
  -2  -3   1       34.44       34.38      1.38 o 
  -1  -3   1      106.83      103.83      1.91 o 
   0  -3   1      113.56      103.21      1.68 o 
   1  -3   1        1.77        0.29      0.73 o 
   2  -3   1     7240.56     7130.41     42.98 o 
   3  -3   1        0.54        0.10      1.05 o 
   4  -3   1      345.15      332.68      4.03 o 
   5  -3   1        1.41        1.20      2.10 o 
   6  -3   1       68.60       65.30      4.52 o 
   7  -3   1       22.86       25.42      5.67 o 
   8  -3   1       14.81       16.04     15.18 o 
   9  -3   1       27.37       25.77     19.76 o 
  -8  -2   1        8.29        6.77      7.81 o 
  -7  -2   1      645.11      660.72     16.90 o 
  -6  -2   1        6.38       10.14      4.40 o 
  -5  -2   1       35.24       37.08      3.33 o 
  -4  -2   1       19.50       20.45      2.36 o 
  -3  -2   1      107.28       98.56      3.24 o 
  -2  -2   1     1899.20     1773.71      9.44 o 
  -1  -2   1      348.25      314.31      2.83 o 
   0  -2   1        1.55        0.78      0.38 o 
   1  -2   1     2238.93     2181.80     14.55 o 
   2  -2   1      363.18      342.21      3.85 o 
   3  -2   1        0.69        1.34      0.91 o 
   4  -2   1        2.03        3.01      1.03 o 
   5  -2   1       43.21       46.41      2.92 o 
   6  -2   1        9.78       11.42      3.40 o 
   7  -2   1        7.35        6.74      5.03 o 
   8  -2   1       16.76       11.04      8.54 o 
   9  -2   1        0.59        4.58     18.33 o 
  -8  -1   1      190.48      204.71     11.22 o 
  -7  -1   1       10.65       11.25      4.79 o 
  -6  -1   1        2.41        2.27      3.03 o 
  -5  -1   1       95.28       96.12      4.28 o 
  -4  -1   1      157.00      164.74      4.26 o 
  -3  -1   1      322.52      323.13      3.81 o 
  -2  -1   1     7390.45     7354.98     50.45 o 
  -1  -1   1        0.23        0.99      0.33 o 
   0  -1   1      300.96      298.78      1.76 o 
   1  -1   1     1795.72     1543.54     96.44 o 
   2  -1   1       21.78       22.56      1.09 o 
   3  -1   1      801.80      795.93      5.06 o 
   4  -1   1      513.16      510.87      5.83 o 
   5  -1   1       84.49       86.32      3.60 o 
   6  -1   1      319.80      317.48      8.75 o 
   7  -1   1       63.02       58.48      5.91 o 
   8  -1   1       40.75       53.11      9.73 o 
  -9   0   1        3.37        5.73      7.72 o 
  -8   0   1       61.69       62.23      7.58 o 
  -7   0   1        1.66        1.18      4.22 o 
  -6   0   1        0.13       -0.16      2.79 o 
  -5   0   1        0.02       -0.17      2.14 o 
  -4   0   1      230.20      225.94      4.53 o 
  -3   0   1      150.41      139.42      2.58 o 
  -2   0   1     1667.10     1627.23      9.75 o 
  -1   0   1      202.67      203.54      1.94 o 
   0   0   1      160.61      163.59      1.51 o 
   1   0   1      696.18      670.89      6.77 o 
   2   0   1    30160.50    31436.87    249.54 o 
   3   0   1      726.20      717.45      5.22 o 
   4   0   1     2036.44     2074.21     20.67 o 
   5   0   1       10.35        8.26      2.42 o 
   6   0   1      500.52      477.92     10.51 o 
   7   0   1       62.85       54.68      6.66 o 
   8   0   1      206.91      216.52     26.64 o 
  -9   1   1        0.90        0.57      7.52 o 
  -8   1   1        5.85        4.16      5.47 o 
  -7   1   1       76.11       74.97      6.02 o 
  -6   1   1       30.31       30.31      3.46 o 
  -5   1   1      194.26      184.09      5.10 o 
  -4   1   1        1.80        1.15      1.16 o 
  -3   1   1       19.64       16.92      1.35 o 
  -2   1   1     3566.31     3448.64     24.78 o 
  -1   1   1       20.32       17.56      0.72 o 
   0   1   1      305.62      285.70      2.19 o 
   1   1   1      186.33      155.60      6.98 o 
   2   1   1     2693.02     2652.90     21.20 o 
   3   1   1       46.63       39.26      1.71 o 
   4   1   1     8138.34     8421.12     78.15 o 
   5   1   1        5.06        3.52      2.43 o 
   6   1   1      595.26      561.24     15.52 o 
   7   1   1       90.20       87.89     12.04 o 
   8   1   1      142.82      130.31     22.62 o 
  -9   2   1        5.00        5.56      8.91 o 
  -8   2   1       42.31       41.11      6.37 o 
  -7   2   1       37.23       30.25      5.01 o 
  -6   2   1       19.70       19.69      3.25 o 
  -5   2   1      366.43      362.15      5.98 o 
  -4   2   1      223.12      224.44      3.65 o 
  -3   2   1     1071.22     1058.92      6.70 o 
  -2   2   1    22011.76    22903.95    188.64 o 
  -1   2   1      974.12      947.97      6.97 o 
   0   2   1     1006.51      894.58     58.82 o 
   1   2   1     2220.61     1977.83     95.56 o 
   2   2   1        0.09        0.51      0.91 o 
   3   2   1      883.11      891.47      8.74 o 
   4   2   1       24.20       18.11      2.43 o 
   5   2   1      403.29      413.97      9.03 o 
   6   2   1       16.16       12.05      4.90 o 
   7   2   1      142.95      143.64     13.97 o 
   8   2   1       65.37       62.71     19.76 o 
  -9   3   1       22.05       22.63      9.70 o 
  -8   3   1       82.59       83.97      8.37 o 
  -7   3   1        0.37        0.63      3.84 o 
  -6   3   1       19.55       16.21      3.27 o 
  -5   3   1       52.66       48.42      3.01 o 
  -4   3   1      133.69      137.02      3.28 o 
  -3   3   1      366.37      370.58      4.38 o 
  -2   3   1     1604.59     1565.24     10.68 o 
  -1   3   1      587.06      567.79      4.72 o 
   0   3   1      323.11      269.41      7.75 o 
   1   3   1      138.70      126.77      2.87 o 
   2   3   1      686.97      701.73      5.80 o 
   3   3   1        6.52        3.77      1.64 o 
   4   3   1       47.89       43.48      3.42 o 
   5   3   1       46.95       50.35      5.31 o 
   6   3   1       19.24       16.13      6.04 o 
   7   3   1       24.66       23.49     10.62 o 
   8   3   1        7.32        4.87     17.75 o 
  -9   4   1        4.63        0.98      9.07 o 
  -8   4   1        5.00        6.42      6.33 o 
  -7   4   1       11.51       11.66      4.87 o 
  -6   4   1       59.29       54.94      4.43 o 
  -5   4   1       71.10       76.65      4.02 o 
  -4   4   1      460.74      490.32      6.93 o 
  -3   4   1      978.76     1012.86      8.27 o 
  -2   4   1       10.30       12.22      1.23 o 
  -1   4   1      112.26      101.34      2.40 o 
   0   4   1        0.00        0.18      1.01 o 
   1   4   1      273.69      284.88      4.34 o 
   2   4   1      621.92      643.93      5.97 o 
   3   4   1      483.50      494.10      7.37 o 
   4   4   1      115.52      107.75      5.41 o 
   5   4   1      336.80      329.36     10.59 o 
   6   4   1       25.64       25.62      7.85 o 
   7   4   1       36.07       50.68     18.33 o 
  -9   5   1       38.62       33.50     20.04 o 
  -8   5   1       54.93       50.84      9.25 o 
  -7   5   1       55.62       55.99      6.18 o 
  -6   5   1       32.07       26.57      4.71 o 
  -5   5   1        0.00        0.04      2.64 o 
  -4   5   1     7866.23     8194.69     59.90 o 
  -3   5   1      172.54      170.52      3.72 o 
  -2   5   1        0.02        0.50      1.24 o 
  -1   5   1      207.48      190.14      8.66 o 
   0   5   1      107.14      109.75      3.05 o 
   1   5   1       40.60       45.78      2.27 o 
   2   5   1       45.16       39.76      2.18 o 
   3   5   1       35.86       31.21      3.58 o 
   4   5   1       27.00       28.88      4.85 o 
   5   5   1      670.18      651.32     18.77 o 
   6   5   1        1.76        1.72     12.89 o 
   7   5   1       20.95       26.92     18.90 o 
  -9   6   1       61.43       66.44     21.76 o 
  -8   6   1        8.75        8.36      8.20 o 
  -7   6   1        7.92        5.15      5.79 o 
  -6   6   1       53.98       52.70      5.67 o 
  -5   6   1        8.00        7.20      3.37 o 
  -4   6   1        2.75        3.10      1.65 o 
  -3   6   1       61.84       66.09      2.68 o 
  -2   6   1      296.04      304.21      4.65 o 
  -1   6   1      214.33      239.98      4.42 o 
   0   6   1       18.99       18.00      2.06 o 
   1   6   1       72.75       72.81      2.88 o 
   2   6   1      427.18      455.63      6.11 o 
   3   6   1       16.30        8.79      4.26 o 
   4   6   1       54.68       42.93      6.57 o 
   5   6   1       56.16       53.29     11.09 o 
   6   6   1       35.09       49.25     17.47 o 
  -8   7   1      913.55      942.41     44.71 o 
  -7   7   1      167.68      179.37     12.46 o 
  -6   7   1      618.26      585.86     15.46 o 
  -5   7   1       33.46       35.43      5.18 o 
  -4   7   1        0.04        0.94      2.17 o 
  -3   7   1        0.69        0.21      2.01 o 
  -2   7   1        0.45        0.07      1.66 o 
  -1   7   1       97.64      104.17      3.39 o 
   0   7   1        3.61        3.37      1.93 o 
   1   7   1       18.09       18.82      2.67 o 
   2   7   1      558.94      570.23      7.56 o 
   3   7   1       77.61       80.64      6.74 o 
   4   7   1      123.35      123.43     19.19 o 
   5   7   1      175.57      192.75     24.34 o 
   6   7   1      111.49      101.09     23.48 o 
  -8   8   1        1.07        4.01     16.89 o 
  -7   8   1        5.64        2.14     10.02 o 
  -6   8   1      139.40      153.40     14.16 o 
  -5   8   1      301.58      293.99     13.60 o 
  -4   8   1      363.72      354.72      9.38 o 
  -3   8   1      323.00      306.84      7.46 o 
  -2   8   1        5.38        2.34      2.37 o 
  -1   8   1       47.95       42.97      3.49 o 
   0   8   1       37.38       37.88      3.44 o 
   1   8   1        0.25       -0.55      3.25 o 
   2   8   1      312.08      315.01      6.56 o 
   3   8   1      255.95      255.34     14.44 o 
   4   8   1        0.05        0.01      9.41 o 
   5   8   1       54.81       36.65     18.33 o 
  -8   9   1       81.03       68.15     22.05 o 
  -7   9   1       22.20       17.58     11.64 o 
  -6   9   1      173.89      182.10     15.78 o 
  -5   9   1      298.70      298.62      8.31 o 
  -4   9   1       63.45       69.09      7.05 o 
  -3   9   1       26.88       28.18      5.82 o 
  -2   9   1      309.78      308.92      9.98 o 
  -1   9   1        0.91        0.09      4.02 o 
   0   9   1       60.70       60.39      5.40 o 
   1   9   1      372.67      368.04     10.94 o 
   2   9   1      111.68      106.54     10.22 o 
   3   9   1        0.52       -1.01      9.71 o 
   4   9   1       11.30       16.68     11.81 o 
  -7  10   1        8.47        6.31     12.55 o 
  -6  10   1       90.61       84.85     14.27 o 
  -5  10   1       88.79       80.29      5.77 o 
  -4  10   1       53.08       40.06      6.98 o 
  -3  10   1       34.29       34.16      7.08 o 
  -2  10   1      142.19      152.81     14.27 o 
  -1  10   1      190.10      193.65     11.83 o 
   0  10   1       29.11       27.65      6.84 o 
   1  10   1      143.73      168.17      8.86 o 
   2  10   1        0.00       -1.53      7.90 o 
   3  10   1        2.07        3.15     11.14 o 
  -7  11   1        2.90        4.90     13.75 o 
  -6  11   1        0.54       -0.72     11.54 o 
  -5  11   1        7.72        4.42      6.35 o 
  -4  11   1      115.18      124.33     10.51 o 
  -3  11   1       26.74       19.90     10.23 o 
  -2  11   1        1.03        0.43      9.01 o 
  -1  11   1       16.85       11.22      9.62 o 
   0  11   1      178.67      183.78     11.42 o 
   1  11   1      124.20      131.27     16.10 o 
   2  11   1        2.31        2.78     11.54 o 
  -6  12   1        0.23       -2.77     12.92 o 
  -5  12   1       53.75       45.42     14.06 o 
  -4  12   1        0.12       -0.40     11.00 o 
  -3  12   1       11.16       12.59     11.13 o 
  -2  12   1        3.39        3.53     10.56 o 
  -1  12   1       35.14       34.96     12.44 o 
   0  12   1       51.45       55.83     13.87 o 
   1  12   1      170.82      169.39     18.43 o 
  -4  13   1       16.93       24.36     14.57 o 
  -3  13   1       27.12       29.52     14.06 o 
  -2  13   1       26.68       31.64     14.47 o 
  -1  13   1       38.80       33.35     13.70 o 
  -1 -13   2       67.75       65.74     15.09 o 
   0 -13   2        7.35        7.00      9.73 o 
   1 -13   2       18.11       23.34     12.35 o 
   2 -13   2       26.56       23.04     12.14 o 
   3 -13   2       59.30       47.68     13.97 o 
   4 -13   2       36.64       41.34     14.36 o 
   5 -13   2       14.39       17.18     13.77 o 
  -2 -12   2        4.82        3.52     12.19 o 
  -1 -12   2      132.75      115.24     12.40 o 
   0 -12   2      543.19      562.38     21.82 o 
   1 -12   2      452.59      470.04     18.40 o 
   2 -12   2        0.39        0.54      6.28 o 
   3 -12   2       25.85       23.42     11.00 o 
   4 -12   2        5.72        3.33     10.41 o 
   5 -12   2       30.82       20.35     12.60 o 
   6 -12   2       10.53       13.57     13.14 o 
  -3 -11   2        0.04       -0.78     11.61 o 
  -2 -11   2       37.91       34.86      8.04 o 
  -1 -11   2       23.41       18.46      8.12 o 
   0 -11   2        0.04        1.15      6.80 o 
   1 -11   2      572.51      563.17     12.66 o 
   2 -11   2       22.13       13.26      5.42 o 
   3 -11   2       67.67       49.69     10.63 o 
   4 -11   2       40.46       50.53     11.54 o 
   5 -11   2       38.04       29.78     11.32 o 
   6 -11   2       18.55       11.57     11.13 o 
   7 -11   2        0.27       -0.60     12.31 o 
  -4 -10   2      143.78      139.26     12.89 o 
  -3 -10   2       25.48       30.75      7.68 o 
  -2 -10   2      159.30      157.63      8.14 o 
  -1 -10   2      105.89      118.90      6.91 o 
   0 -10   2        8.13        6.57      4.09 o 
   1 -10   2        1.60        3.31      4.10 o 
   2 -10   2      231.01      239.27      9.43 o 
   3 -10   2        0.89        0.86      7.13 o 
   4 -10   2        1.25       -0.36      7.98 o 
   5 -10   2       35.82       22.99      7.03 o 
   6 -10   2       47.78       45.16      8.19 o 
   7 -10   2       67.00       68.16     13.97 o 
  -5  -9   2        0.13        1.78      8.31 o 
  -4  -9   2       25.70       28.90      7.31 o 
  -3  -9   2       18.61       22.01      4.89 o 
  -2  -9   2       30.42       32.36      4.56 o 
  -1  -9   2      423.91      438.14      9.52 o 
   0  -9   2       24.65       19.98      3.64 o 
   1  -9   2       29.27       33.74      3.72 o 
   2  -9   2        1.45        0.17      3.37 o 
   3  -9   2       21.43       13.74      4.27 o 
   4  -9   2        6.99        3.86      5.14 o 
   5  -9   2        0.32       -0.15      5.42 o 
   6  -9   2       33.38       28.24      5.50 o 
   7  -9   2        0.29        2.36     11.02 o 
   8  -9   2       34.84       30.09     14.56 o 
  -6  -8   2        3.91        2.60     10.23 o 
  -5  -8   2        0.23        1.56      6.14 o 
  -4  -8   2       69.56       69.20      6.70 o 
  -3  -8   2       97.19       92.77      5.64 o 
  -2  -8   2       91.22       95.22      5.14 o 
  -1  -8   2      141.71      144.95      5.28 o 
   0  -8   2       92.79       96.62      3.98 o 
   1  -8   2      730.06      761.42      9.43 o 
   2  -8   2      292.49      291.23      6.20 o 
   3  -8   2      106.24      111.87      5.11 o 
   4  -8   2      148.93      145.89      8.83 o 
   5  -8   2      171.12      174.96      8.05 o 
   6  -8   2        2.83        2.52      4.14 o 
   7  -8   2        1.66        0.85      9.71 o 
   8  -8   2       15.96       17.01     12.24 o 
  -6  -7   2        5.38        5.01      7.31 o 
  -5  -7   2      108.21      109.46      8.99 o 
  -4  -7   2       91.86      105.70      6.20 o 
  -3  -7   2      467.46      476.77      9.16 o 
  -2  -7   2       35.89       31.21      2.94 o 
  -1  -7   2      300.03      330.28      5.83 o 
   0  -7   2     1142.50     1194.65      7.88 o 
   1  -7   2       88.43       90.13      2.96 o 
   2  -7   2       19.16       18.54      2.31 o 
   3  -7   2       15.90       18.40      2.54 o 
   4  -7   2       57.72       57.81      4.09 o 
   5  -7   2       16.16       13.66      4.02 o 
   6  -7   2        3.17        4.82      3.77 o 
   7  -7   2        1.13       -1.18      8.85 o 
   8  -7   2       98.11      116.05     16.39 o 
  -7  -6   2       33.11       33.19      8.71 o 
  -6  -6   2        0.65        1.21      6.37 o 
  -5  -6   2       76.44       67.54      6.60 o 
  -4  -6   2       45.76       46.89      4.51 o 
  -3  -6   2      107.53      105.66      4.43 o 
  -2  -6   2      152.95      159.95      4.21 o 
  -1  -6   2       47.29       48.40      2.41 o 
   0  -6   2     2993.66     3167.47     19.79 o 
   1  -6   2      161.58      189.45      7.11 o 
   2  -6   2       94.58      104.32      2.81 o 
   3  -6   2       88.41      100.79      3.60 o 
   4  -6   2      246.70      247.19      4.47 o 
   5  -6   2       11.25       12.97      2.65 o 
   6  -6   2      286.27      300.11      7.75 o 
   7  -6   2        6.19        3.53      8.79 o 
   8  -6   2       43.06       45.61     12.74 o 
  -7  -5   2        4.95       10.11      7.03 o 
  -6  -5   2       45.78       48.72      7.14 o 
  -5  -5   2      569.66      563.11     13.67 o 
  -4  -5   2      100.17      104.27      4.87 o 
  -3  -5   2       13.83       11.86      2.43 o 
  -2  -5   2      690.97      717.61      6.71 o 
  -1  -5   2      743.80      836.85      7.12 o 
   0  -5   2        1.22        1.73      1.14 o 
   1  -5   2      485.36      505.99     17.84 o 
   2  -5   2      479.84      512.20      5.90 o 
   3  -5   2        5.48        1.41      1.55 o 
   4  -5   2      251.34      252.82      4.65 o 
   5  -5   2      217.16      227.53      5.09 o 
   6  -5   2       61.32       56.83      3.41 o 
   7  -5   2      195.81      198.45     15.59 o 
   8  -5   2        7.42        7.19     10.59 o 
  -8  -4   2       41.06       38.71      8.72 o 
  -7  -4   2        8.01        7.92      6.34 o 
  -6  -4   2      226.58      217.80      9.25 o 
  -5  -4   2      420.23      411.27      9.35 o 
  -4  -4   2       73.63       83.27      3.94 o 
  -3  -4   2       88.87      105.44      3.85 o 
  -2  -4   2       13.21       19.13      1.85 o 
  -1  -4   2        4.46        3.40      0.92 o 
   0  -4   2       90.40       85.89      2.15 o 
   1  -4   2       34.60       37.74      2.14 o 
   2  -4   2      459.73      431.07     20.14 o 
   3  -4   2      307.16      296.43      4.70 o 
   4  -4   2        0.74        1.32      1.57 o 
   5  -4   2        2.89        2.33      1.94 o 
   6  -4   2      370.42      390.28     10.81 o 
   7  -4   2      519.36      501.02     16.77 o 
   8  -4   2       44.53       40.05     12.44 o 
  -8  -3   2       42.70       42.46      8.28 o 
  -7  -3   2      118.21      118.16      8.59 o 
  -6  -3   2        9.02        9.55      4.29 o 
  -5  -3   2      133.09      135.89      5.22 o 
  -4  -3   2        0.00        0.33      1.89 o 
  -3  -3   2       74.68       89.06      3.06 o 
  -2  -3   2     1084.31     1086.51      8.39 o 
  -1  -3   2      480.23      477.96      3.81 o 
   0  -3   2       42.87       37.34      1.24 o 
   1  -3   2      495.32      466.73      4.21 o 
   2  -3   2       33.90       29.10      1.74 o 
   3  -3   2        5.70        4.57      1.28 o 
   4  -3   2        1.85        1.35      1.69 o 
   5  -3   2      132.24      138.56      3.85 o 
   6  -3   2       75.41       74.40      5.45 o 
   7  -3   2        2.55        2.56      5.66 o 
   8  -3   2       10.95        5.25     10.41 o 
  -8  -2   2        5.13        2.81      6.64 o 
  -7  -2   2      292.43      306.54     10.22 o 
  -6  -2   2       61.46       64.59      4.55 o 
  -5  -2   2       42.11       40.15      3.07 o 
  -4  -2   2       30.87       35.25      1.98 o 
  -3  -2   2      328.59      341.24      4.05 o 
  -2  -2   2      123.85      125.35      1.96 o 
  -1  -2   2      212.61      189.72      1.97 o 
   0  -2   2     4253.92     3938.07     29.43 o 
   1  -2   2     1767.95     1556.89     76.09 o 
   2  -2   2      145.63      110.70      5.10 o 
   3  -2   2        6.93        4.80      1.25 o 
   4  -2   2       41.71       36.19      1.94 o 
   5  -2   2      472.63      500.05      5.30 o 
   6  -2   2        0.49        0.26      3.74 o 
   7  -2   2        2.70        4.83      5.96 o 
   8  -2   2        1.94       -0.57     15.18 o 
  -8  -1   2       49.63       53.87      6.94 o 
  -7  -1   2      128.92      133.46      7.07 o 
  -6  -1   2        0.00       -0.48      2.83 o 
  -5  -1   2      103.03       94.98      3.91 o 
  -4  -1   2      217.04      218.75      3.91 o 
  -3  -1   2      150.43      141.50      2.51 o 
  -2  -1   2       39.50       42.41      0.97 o 
  -1  -1   2      154.18      104.88      6.02 o 
   0  -1   2    10842.90    10862.05    112.06 o 
   1  -1   2     2847.12     2517.12     15.02 o 
   2  -1   2        6.57        4.51      0.93 o 
   3  -1   2       97.06       93.79      2.49 o 
   4  -1   2      228.19      238.65      3.81 o 
   5  -1   2      527.71      553.64      8.50 o 
   6  -1   2        1.42        1.25      3.95 o 
   7  -1   2        0.54        0.14      5.96 o 
   8  -1   2       21.05       14.60     15.18 o 
  -9   0   2      663.36      700.09     18.50 o 
  -8   0   2        0.07       -0.51      5.35 o 
  -7   0   2       30.90       28.12      4.63 o 
  -6   0   2       37.28       33.38      3.37 o 
  -5   0   2        1.53        1.32      1.97 o 
  -4   0   2       15.72       16.43      1.77 o 
  -3   0   2        5.25        4.43      0.98 o 
  -2   0   2      122.79      112.99      1.34 o 
  -1   0   2      154.03      116.91      5.39 o 
   0   0   2     3503.50     3433.32     36.56 o 
   1   0   2      547.16      566.23      4.12 o 
   2   0   2     9187.97     9052.21     49.72 o 
   3   0   2      223.85      214.33      8.22 o 
   4   0   2     3609.05     3707.16     32.48 o 
   5   0   2       30.34       30.57      3.53 o 
   6   0   2      188.41      174.98      7.92 o 
   7   0   2       14.45       11.36      6.49 o 
   8   0   2      179.30      171.84     24.63 o 
  -9   1   2      568.24      597.58     16.25 o 
  -8   1   2       21.40       26.95      5.71 o 
  -7   1   2      662.33      655.98     17.14 o 
  -6   1   2       31.55       31.20      3.33 o 
  -5   1   2      123.98      121.32      3.99 o 
  -4   1   2       79.62       83.83      2.88 o 
  -3   1   2      107.79      107.24      2.29 o 
  -2   1   2      107.17       97.72      1.73 o 
  -1   1   2     6756.88     6483.08     60.31 o 
   0   1   2     1084.21     1033.21      5.87 o 
   1   1   2     1658.82     1501.88     11.46 o 
   2   1   2        2.93        3.00      1.03 o 
   3   1   2     2217.34     2329.78     13.25 o 
   4   1   2     1618.47     1645.79     14.88 o 
   5   1   2       10.28        9.31      3.98 o 
   6   1   2     2319.21     2265.76     28.05 o 
   7   1   2       69.46       58.74     11.61 o 
   8   1   2      537.22      528.02     37.82 o 
  -9   2   2        4.22        3.31      7.18 o 
  -8   2   2        0.69       -0.74      4.89 o 
  -7   2   2       86.02       81.57      5.83 o 
  -6   2   2      246.53      246.65      6.35 o 
  -5   2   2      283.24      290.81      5.57 o 
  -4   2   2        3.95        4.57      1.69 o 
  -3   2   2      468.34      477.26      5.22 o 
  -2   2   2     6161.40     6165.94     37.46 o 
  -1   2   2      593.55      621.01      4.51 o 
   0   2   2      366.09      336.84      3.68 o 
   1   2   2      149.02      133.80      7.32 o 
   2   2   2       47.98       46.86      2.04 o 
   3   2   2      524.74      498.37      5.24 o 
   4   2   2      322.85      319.03      6.02 o 
   5   2   2        9.92        5.86      4.27 o 
   6   2   2       11.51       10.66      5.85 o 
   7   2   2      465.18      468.41     31.80 o 
   8   2   2      153.54      128.59     24.34 o 
  -9   3   2        1.68        0.98      7.23 o 
  -8   3   2       25.05       24.69      6.39 o 
  -7   3   2       91.50       95.48      6.26 o 
  -6   3   2       55.57       59.04      4.05 o 
  -5   3   2       24.33       28.40      2.91 o 
  -4   3   2      957.02      974.46      8.18 o 
  -3   3   2      276.43      265.67      3.82 o 
  -2   3   2        2.52        2.08      1.17 o 
  -1   3   2        0.52       -0.02      0.90 o 
   0   3   2        0.24        0.09      1.01 o 
   1   3   2      517.33      519.10      6.18 o 
   2   3   2      130.60      126.31      3.20 o 
   3   3   2       74.27       68.27      2.76 o 
   4   3   2       45.33       49.28      4.67 o 
   5   3   2      551.37      527.56     14.35 o 
   6   3   2       47.79       41.69     10.27 o 
   7   3   2       10.72        4.58     14.32 o 
  -9   4   2       16.13       13.53      7.97 o 
  -8   4   2       23.96       18.45      6.32 o 
  -7   4   2        7.12        5.71      4.93 o 
  -6   4   2       18.99       15.68      4.04 o 
  -5   4   2      176.88      178.53      5.45 o 
  -4   4   2     2869.24     2940.96     17.08 o 
  -3   4   2     2235.37     2244.58     16.75 o 
  -2   4   2        8.04        6.11      1.28 o 
  -1   4   2       47.36       46.46      2.02 o 
   0   4   2       86.25       79.25      9.06 o 
   1   4   2      450.43      492.36      5.77 o 
   2   4   2       98.68      110.20      3.62 o 
   3   4   2       83.98       91.41      4.86 o 
   4   4   2      122.02      113.72      6.86 o 
   5   4   2      433.88      420.46     15.88 o 
   6   4   2      119.02      125.06     17.18 o 
   7   4   2       34.81       25.49     18.61 o 
  -9   5   2        5.91        0.98      9.12 o 
  -8   5   2        1.68        0.56      6.35 o 
  -7   5   2       20.55       24.76      5.95 o 
  -6   5   2        8.58        6.53      4.01 o 
  -5   5   2      207.95      213.74      6.88 o 
  -4   5   2     1124.64     1121.34     11.55 o 
  -3   5   2      449.89      476.33      6.37 o 
  -2   5   2      392.48      377.68     15.11 o 
  -1   5   2        2.70        2.82      1.50 o 
   0   5   2      244.23      250.02      4.70 o 
   1   5   2        0.58        0.82      1.68 o 
   2   5   2      348.39      348.70      6.09 o 
   3   5   2       17.99       15.85      2.79 o 
   4   5   2      229.19      207.39     10.09 o 
   5   5   2      117.10      106.29     12.83 o 
   6   5   2       83.98       79.61     20.05 o 
  -9   6   2      255.18      261.37     21.36 o 
  -8   6   2      119.21      121.08     11.48 o 
  -7   6   2      218.06      219.99     10.82 o 
  -6   6   2        7.36       13.40      4.70 o 
  -5   6   2      545.54      528.08     11.77 o 
  -4   6   2       23.25       20.65      2.43 o 
  -3   6   2       25.45       22.63      2.32 o 
  -2   6   2        0.02        0.58      1.73 o 
  -1   6   2      184.16      169.86     10.21 o 
   0   6   2     1050.14     1082.81      9.88 o 
   1   6   2      201.85      203.47      5.08 o 
   2   6   2       32.80       28.29      3.82 o 
   3   6   2      654.51      684.40     10.34 o 
   4   6   2      150.88      149.27     11.40 o 
   5   6   2       18.71       10.97      9.98 o 
   6   6   2       19.50       12.89     17.75 o 
  -8   7   2      254.55      268.09     28.64 o 
  -7   7   2      416.82      421.29     16.90 o 
  -6   7   2     5018.88     4945.55     76.67 o 
  -5   7   2      993.04      984.89     16.22 o 
  -4   7   2       25.25       22.45      4.44 o 
  -3   7   2       96.18       99.03      4.32 o 
  -2   7   2        5.51        6.06      2.40 o 
  -1   7   2       14.79       15.50      2.55 o 
   0   7   2       59.58       62.44      3.74 o 
   1   7   2       43.89       50.16      4.29 o 
   2   7   2       23.89       27.12      3.90 o 
   3   7   2      482.58      475.64     11.46 o 
   4   7   2       57.84       47.82     16.61 o 
   5   7   2       38.60       31.97     12.35 o 
  -8   8   2       67.44       49.25     20.05 o 
  -7   8   2        0.61       -2.86     14.32 o 
  -6   8   2      213.37      201.74     13.08 o 
  -5   8   2       33.02       29.72      6.57 o 
  -4   8   2      401.09      375.44      7.16 o 
  -3   8   2      274.48      272.84      8.47 o 
  -2   8   2        4.34        5.25      4.44 o 
  -1   8   2      175.42      177.36      9.54 o 
   0   8   2       70.44       67.80      5.93 o 
   1   8   2      101.35       97.19      6.99 o 
   2   8   2      502.90      519.73     10.36 o 
   3   8   2       28.46       22.65      9.98 o 
   4   8   2       68.72       46.07     12.44 o 
   5   8   2        0.18        0.57     17.47 o 
  -8   9   2      274.95      277.83     32.65 o 
  -7   9   2      420.58      354.08     32.08 o 
  -6   9   2      135.37      134.33     14.66 o 
  -5   9   2        3.77        2.25      8.90 o 
  -4   9   2      303.60      312.23     10.89 o 
  -3   9   2      770.38      736.43     16.68 o 
  -2   9   2       37.18       38.80      6.45 o 
  -1   9   2       34.57       34.95      5.34 o 
   0   9   2      334.56      339.51     14.05 o 
   1   9   2       73.85       72.31      7.11 o 
   2   9   2        1.28        0.00      3.97 o 
   3   9   2       22.68       31.50     11.83 o 
   4   9   2        9.91       11.27     12.94 o 
  -7  10   2      133.50      115.70     23.20 o 
  -6  10   2        0.02        0.61     10.56 o 
  -5  10   2        0.51        0.95      9.20 o 
  -4  10   2       31.96       25.77      6.37 o 
  -3  10   2       71.66       64.61      8.02 o 
  -2  10   2      465.38      451.44     18.23 o 
  -1  10   2      186.49      193.58     15.98 o 
   0  10   2      301.05      280.74     18.42 o 
   1  10   2      975.83     1023.95     22.96 o 
   2  10   2        0.04       -3.23     10.73 o 
   3  10   2       19.91       22.11     13.41 o 
  -6  11   2        0.48       -0.82     11.86 o 
  -5  11   2      129.00      102.16     14.97 o 
  -4  11   2        4.30        5.58     10.30 o 
  -3  11   2        2.87        3.28      7.10 o 
  -2  11   2      191.10      202.76     17.51 o 
  -1  11   2      687.54      700.00     28.47 o 
   0  11   2      342.20      328.76     21.85 o 
   1  11   2       12.08       13.12     11.32 o 
   2  11   2       12.95       11.87     13.36 o 
  -5  12   2        2.05       -0.67     12.22 o 
  -4  12   2       58.24       56.99     13.87 o 
  -3  12   2        5.60        4.42     11.24 o 
  -2  12   2       10.50       15.14     11.74 o 
  -1  12   2      164.91      168.28     18.10 o 
   0  12   2      124.02      107.74     16.26 o 
   2 -14   3       12.77        7.66     12.71 o 
  -1 -13   3        1.69        3.10     12.43 o 
   0 -13   3      160.67      164.87     14.53 o 
   1 -13   3       11.47        9.74      9.78 o 
   2 -13   3       59.22       48.97     13.26 o 
   3 -13   3       20.79       21.00     12.56 o 
   4 -13   3       12.05        8.51     12.07 o 
   5 -13   3        6.06        7.25     13.23 o 
  -3 -12   3        1.26        2.37     12.99 o 
  -2 -12   3        0.53        0.51     11.58 o 
  -1 -12   3       10.48        8.94     10.97 o 
   0 -12   3      175.58      194.08     13.81 o 
   1 -12   3        0.99       -1.15      7.60 o 
   2 -12   3       90.94       82.93      7.07 o 
   3 -12   3       22.73       13.16     10.41 o 
   4 -12   3        4.09        2.58      9.92 o 
   5 -12   3        0.51        2.08     11.63 o 
   6 -12   3        3.07        1.72     12.48 o 
  -4 -11   3      138.13      139.17     13.92 o 
  -3 -11   3        0.06        7.61      8.66 o 
  -2 -11   3       48.10       39.97      7.23 o 
  -1 -11   3       53.60       53.06      6.94 o 
   0 -11   3      117.54      132.12     11.24 o 
   1 -11   3        1.67        3.10      6.53 o 
   2 -11   3       58.47       54.58      6.32 o 
   3 -11   3      390.39      329.09     19.33 o 
   4 -11   3      395.61      367.57     20.85 o 
   5 -11   3      256.51      250.53     19.51 o 
   6 -11   3        0.17       -1.13     10.52 o 
   7 -11   3      142.14      135.57     18.32 o 
  -4 -10   3      349.17      351.79     14.53 o 
  -3 -10   3        0.04       -0.86      6.19 o 
  -2 -10   3     1544.38     1589.89     18.18 o 
  -1 -10   3       62.47       65.42      5.75 o 
   0 -10   3        1.87        2.74      4.60 o 
   1 -10   3       31.62       30.87      5.22 o 
   2 -10   3        8.15        9.98      4.92 o 
   3 -10   3        0.10        1.01      5.07 o 
   4 -10   3       22.28       16.31      8.70 o 
   5 -10   3      178.00      169.17     15.26 o 
   6 -10   3       15.11       13.40      7.69 o 
   7 -10   3        0.13        1.61     12.02 o 
  -5  -9   3        4.08        4.33      6.28 o 
  -4  -9   3       20.73       30.19      6.14 o 
  -3  -9   3        0.35        0.52      4.30 o 
  -2  -9   3      469.67      505.93     10.18 o 
  -1  -9   3      359.78      379.71      8.82 o 
   0  -9   3       56.55       60.21      5.08 o 
   1  -9   3       82.26       77.41      4.39 o 
   2  -9   3      334.43      332.06      8.96 o 
   3  -9   3        0.52        0.22      4.45 o 
   4  -9   3       79.78       72.02     10.27 o 
   5  -9   3       50.38       63.18      8.07 o 
   6  -9   3      142.88      151.83     11.18 o 
   7  -9   3       10.75        8.26     10.73 o 
   8  -9   3       14.48        8.45     13.97 o 
  -6  -8   3        7.81        6.17      6.82 o 
  -5  -8   3       67.99       63.60      6.76 o 
  -4  -8   3       80.11       76.70      5.94 o 
  -3  -8   3       10.31        6.53      3.58 o 
  -2  -8   3       21.89       22.32      3.58 o 
  -1  -8   3       66.09       62.64      3.58 o 
   0  -8   3       39.69       37.18      2.97 o 
   1  -8   3       34.38       38.12      2.53 o 
   2  -8   3      181.29      189.07      4.64 o 
   3  -8   3       45.63       48.26      3.30 o 
   4  -8   3       76.90       77.86      7.23 o 
   5  -8   3        3.91        6.35      5.30 o 
   6  -8   3       27.28       26.55      5.37 o 
   7  -8   3       11.58        9.79     10.21 o 
   8  -8   3        5.73        7.26     12.64 o 
  -6  -7   3        8.50        8.97      6.67 o 
  -5  -7   3        5.69        5.15      5.21 o 
  -4  -7   3      429.47      417.49      9.67 o 
  -3  -7   3      567.88      559.34      8.67 o 
  -2  -7   3       30.10       24.00      2.89 o 
  -1  -7   3        0.29       -0.86      1.80 o 
   0  -7   3       89.66       93.76      3.58 o 
   1  -7   3       17.96       25.99      2.04 o 
   2  -7   3      575.07      605.99      6.41 o 
   3  -7   3       62.54       66.44      3.79 o 
   4  -7   3      155.22      153.78      7.21 o 
   5  -7   3      284.31      281.71      9.34 o 
   6  -7   3       11.02        7.83      4.36 o 
   7  -7   3       55.18       47.18      6.39 o 
   8  -7   3        5.50        5.54     11.78 o 
  -7  -6   3        1.53       -1.04      6.57 o 
  -6  -6   3        7.36        5.73      9.16 o 
  -5  -6   3       20.46       18.94      4.52 o 
  -4  -6   3        6.00        5.74      3.18 o 
  -3  -6   3      111.10      114.18      4.32 o 
  -2  -6   3        5.37        4.80      2.06 o 
  -1  -6   3       60.97       72.93      2.78 o 
   0  -6   3      379.81      367.10      5.12 o 
   1  -6   3      340.73      339.88      4.35 o 
   2  -6   3      677.35      726.46      8.92 o 
   3  -6   3     1371.35     1455.96     11.76 o 
   4  -6   3       97.48      102.29      3.79 o 
   5  -6   3       20.60       21.37      4.11 o 
   6  -6   3       24.87       22.44      4.47 o 
   7  -6   3       59.60       55.22     11.74 o 
   8  -6   3      132.69      134.66     16.80 o 
  -7  -5   3      102.49       98.83      8.40 o 
  -6  -5   3       31.16       37.68      5.95 o 
  -5  -5   3      144.64      152.17      6.14 o 
  -4  -5   3        1.02        0.68      2.60 o 
  -3  -5   3       49.06       47.90      2.99 o 
  -2  -5   3      778.98      802.29      7.45 o 
  -1  -5   3      385.05      373.12      4.64 o 
   0  -5   3      467.40      463.54      5.00 o 
   1  -5   3        3.54        6.80      1.30 o 
   2  -5   3      247.11      240.04      4.13 o 
   3  -5   3      385.77      386.51      6.47 o 
   4  -5   3      445.60      424.41     23.29 o 
   5  -5   3      223.11      244.16      6.93 o 
   6  -5   3       47.78       45.07      4.28 o 
   7  -5   3        1.01        0.54      8.79 o 
   8  -5   3      121.93      128.17     19.19 o 
  -8  -4   3       36.39       40.64      8.29 o 
  -7  -4   3       99.35      103.88      7.71 o 
  -6  -4   3        8.37       10.86      4.27 o 
  -5  -4   3       67.26       65.10      4.10 o 
  -4  -4   3     1142.89     1127.58     12.14 o 
  -3  -4   3        7.17        9.35      1.86 o 
  -2  -4   3     1231.53     1275.04      8.42 o 
  -1  -4   3      101.81       99.38      2.52 o 
   0  -4   3        3.80        4.95      1.06 o 
   1  -4   3      538.35      520.14      5.27 o 
   2  -4   3     1454.00     1421.01     12.89 o 
   3  -4   3       77.74       69.86      2.70 o 
   4  -4   3      408.85      415.41      5.92 o 
   5  -4   3       13.25       14.55      2.94 o 
   6  -4   3        1.80        0.21      3.07 o 
   7  -4   3        5.38        3.41      6.77 o 
   8  -4   3       58.42       55.09     13.76 o 
  -8  -3   3        3.25        3.30      6.58 o 
  -7  -3   3      207.18      206.61      9.41 o 
  -6  -3   3       23.22       24.18      3.84 o 
  -5  -3   3       16.85       18.36      2.77 o 
  -4  -3   3       93.08       96.83      3.19 o 
  -3  -3   3     2082.42     2219.43     21.64 o 
  -2  -3   3     2076.24     2136.75      9.25 o 
  -1  -3   3      905.02      909.32      6.35 o 
   0  -3   3      179.85      187.29      2.92 o 
   1  -3   3       95.25       87.13      2.29 o 
   2  -3   3       18.46       23.70      1.63 o 
   3  -3   3       12.88       10.27      1.58 o 
   4  -3   3       32.47       33.62      2.34 o 
   5  -3   3        0.81        0.11      2.29 o 
   6  -3   3        9.96        8.98      2.90 o 
   7  -3   3       11.55        7.93      7.29 o 
   8  -3   3        0.01        2.54     11.02 o 
  -8  -2   3       56.40       63.54      7.17 o 
  -7  -2   3      229.52      238.42      8.36 o 
  -6  -2   3       85.75       80.11      4.33 o 
  -5  -2   3      174.03      175.70      3.86 o 
  -4  -2   3      347.37      360.14      4.77 o 
  -3  -2   3       16.30       20.33      1.38 o 
  -2  -2   3      454.04      403.59     87.89 o 
  -1  -2   3      101.36      108.11      1.35 o 
   0  -2   3      236.55      203.54      2.58 o 
   1  -2   3       78.99       85.54      2.17 o 
   2  -2   3      315.15      287.46      4.10 o 
   3  -2   3        1.31        0.96      1.36 o 
   4  -2   3        3.97        5.70      1.68 o 
   5  -2   3      632.26      652.96      8.67 o 
   6  -2   3       73.69       70.44      7.33 o 
   7  -2   3        6.20        3.82      7.43 o 
   8  -2   3        9.91       10.42     11.94 o 
  -8  -1   3       27.83       18.51      5.35 o 
  -7  -1   3      115.16      112.75      6.04 o 
  -6  -1   3        4.64        4.59      2.58 o 
  -5  -1   3      161.55      169.01      3.96 o 
  -4  -1   3      911.50      934.72     10.14 o 
  -3  -1   3      316.14      301.85      3.21 o 
  -2  -1   3      225.96      217.77     11.46 o 
  -1  -1   3       35.37       27.28      2.37 o 
   0  -1   3       38.33       31.03      1.30 o 
   1  -1   3       70.45       57.09      2.19 o 
   2  -1   3      132.06      128.93      6.33 o 
   3  -1   3       62.42       68.60      2.62 o 
   4  -1   3        3.83        2.56      1.60 o 
   5  -1   3        7.78        7.19      2.43 o 
   6  -1   3        1.51        3.11      5.22 o 
   7  -1   3        1.28        0.53      7.53 o 
   8  -1   3       12.32        6.87     17.18 o 
  -9   0   3       53.80       63.81      8.23 o 
  -8   0   3       96.25       99.63      7.07 o 
  -7   0   3       63.88       66.85      4.71 o 
  -6   0   3      217.55      211.47      5.78 o 
  -5   0   3      404.86      414.32      6.94 o 
  -4   0   3       79.39       74.98      2.25 o 
  -3   0   3      830.11      807.53      5.97 o 
  -2   0   3        4.57        1.47      0.81 o 
  -1   0   3      761.40      714.19      4.14 o 
   0   0   3       43.87       35.17      1.57 o 
   1   0   3      236.85      223.73      3.25 o 
   2   0   3      551.39      498.11      5.89 o 
   3   0   3      384.01      402.63      5.51 o 
   4   0   3      736.88      699.03      7.34 o 
   5   0   3      176.79      177.20      5.33 o 
   6   0   3      489.80      474.75     22.90 o 
   7   0   3        4.89        7.44      9.31 o 
   8   0   3       18.42        8.30     17.75 o 
  -9   1   3        3.53        3.27      6.19 o 
  -8   1   3       14.26       17.55      5.08 o 
  -7   1   3      308.99      316.66      8.50 o 
  -6   1   3       23.15       23.51      3.21 o 
  -5   1   3     1223.89     1227.57     16.45 o 
  -4   1   3        0.25        0.71      1.25 o 
  -3   1   3     1016.57      956.50      8.29 o 
  -2   1   3      632.74      664.65      5.52 o 
  -1   1   3     1670.27     1543.68     14.12 o 
   0   1   3       58.30       39.04      1.78 o 
   1   1   3       10.91       10.26      1.37 o 
   2   1   3     1023.88     1103.58      7.62 o 
   3   1   3      683.24      729.86      6.63 o 
   4   1   3      311.99      302.20      5.63 o 
   5   1   3      101.05      106.06      4.32 o 
   6   1   3     1125.99     1090.82     27.69 o 
   7   1   3       57.43       47.43     12.04 o 
   8   1   3      474.99      472.98     38.39 o 
  -9   2   3        0.49        0.38      6.32 o 
  -8   2   3        2.15        0.37      5.00 o 
  -7   2   3       76.58       82.22      6.07 o 
  -6   2   3        0.00       -0.55      2.86 o 
  -5   2   3      913.14      914.77     11.02 o 
  -4   2   3      139.43      143.89      3.78 o 
  -3   2   3     1761.34     1806.42      9.62 o 
  -2   2   3       24.65       22.10      1.61 o 
  -1   2   3      691.10      668.18      5.53 o 
   0   2   3       12.19       12.74      1.32 o 
   1   2   3      787.86      793.58      7.53 o 
   2   2   3       28.86       23.23      2.03 o 
   3   2   3      159.52      148.47      3.61 o 
   4   2   3       26.42       19.26      2.75 o 
   5   2   3      285.28      273.03     12.99 o 
   6   2   3       60.21       49.96     10.82 o 
   7   2   3        0.05        2.12     10.52 o 
  -9   3   3        0.17       -0.76      6.51 o 
  -8   3   3       22.92       24.42      6.18 o 
  -7   3   3       33.93       32.91      5.39 o 
  -6   3   3      113.94      123.32      5.15 o 
  -5   3   3       67.15       76.92      3.70 o 
  -4   3   3       59.95       60.64      3.01 o 
  -3   3   3      644.30      603.86      6.48 o 
  -2   3   3      206.60      245.01      3.96 o 
  -1   3   3      563.39      570.92      5.02 o 
   0   3   3      110.70      115.61      3.10 o 
   1   3   3      949.54      960.55     22.48 o 
   2   3   3       33.44       43.02      2.73 o 
   3   3   3       71.97       72.95      3.11 o 
   4   3   3        4.86        3.85      2.75 o 
   5   3   3        5.67        3.17      7.69 o 
   6   3   3       24.26       23.94     10.39 o 
   7   3   3      296.78      276.12     30.93 o 
  -9   4   3       13.14       11.27      7.29 o 
  -8   4   3       11.90        7.40      5.92 o 
  -7   4   3       39.69       41.07      5.80 o 
  -6   4   3       53.45       52.40      4.11 o 
  -5   4   3       54.62       54.97      3.63 o 
  -4   4   3      326.27      313.00      7.33 o 
  -3   4   3       20.66       26.63      2.31 o 
  -2   4   3      270.92      278.73      4.82 o 
  -1   4   3      106.26      104.74      4.51 o 
   0   4   3       75.88       74.24      2.87 o 
   1   4   3      167.55      166.83      4.18 o 
   2   4   3       37.23       35.62      2.85 o 
   3   4   3        0.85        1.94      2.43 o 
   4   4   3       32.26       32.16      3.96 o 
   5   4   3       62.50       60.62     11.03 o 
   6   4   3        0.00       -1.33     10.01 o 
   7   4   3       37.06       29.78     20.33 o 
  -9   5   3       15.11        7.96      7.84 o 
  -8   5   3        1.51       -0.52      6.05 o 
  -7   5   3        0.71        2.15      5.15 o 
  -6   5   3      126.19      122.70      6.76 o 
  -5   5   3       20.05       21.20      3.25 o 
  -4   5   3        0.78        1.19      2.28 o 
  -3   5   3      128.42      140.56      4.56 o 
  -2   5   3        6.49        4.46      1.62 o 
  -1   5   3        0.20        0.84      1.61 o 
   0   5   3        1.96        2.66      1.82 o 
   1   5   3      136.73      136.34      4.29 o 
   2   5   3        2.74        0.32      2.58 o 
   3   5   3        5.99        4.26      3.31 o 
   4   5   3       18.26       16.12      3.55 o 
   5   5   3       39.00       18.24     10.21 o 
   6   5   3        2.27        3.65     11.32 o 
  -8   6   3      155.19      151.52     10.26 o 
  -7   6   3       38.22       47.46      7.06 o 
  -6   6   3        3.51        4.79      4.42 o 
  -5   6   3      299.63      288.10      9.18 o 
  -4   6   3       54.41       52.81      3.62 o 
  -3   6   3        0.54        2.46      2.50 o 
  -2   6   3      187.74      174.87      4.87 o 
  -1   6   3      450.62      458.32      6.78 o 
   0   6   3        5.52        3.34      2.20 o 
   1   6   3       91.60       93.94      4.82 o 
   2   6   3      250.47      262.39     12.34 o 
   3   6   3       50.70       47.49      5.04 o 
   4   6   3      339.07      325.62     19.85 o 
   5   6   3      176.10      161.45     16.60 o 
   6   6   3       43.55       37.51     20.62 o 
  -8   7   3      130.77      135.88     12.64 o 
  -7   7   3      407.59      399.26     16.69 o 
  -6   7   3       17.92       26.35      5.64 o 
  -5   7   3      894.16      897.69     15.67 o 
  -4   7   3     1032.06     1033.54     16.05 o 
  -3   7   3      502.70      487.08      9.64 o 
  -2   7   3      241.67      226.23      6.32 o 
  -1   7   3      270.18      236.58     24.74 o 
   0   7   3      202.07      188.10      7.94 o 
   1   7   3       63.63       73.39      7.23 o 
   2   7   3        0.88        1.73      5.05 o 
   3   7   3      312.42      293.62      8.70 o 
   4   7   3        0.11        3.01     10.43 o 
   5   7   3        0.03        0.79     12.13 o 
  -8   8   3      146.22      144.91     24.63 o 
  -7   8   3        3.75       11.45     15.75 o 
  -6   8   3       36.10       35.07      7.19 o 
  -5   8   3       12.50       17.44      6.09 o 
  -4   8   3      398.55      388.62     13.10 o 
  -3   8   3      627.89      633.92     12.66 o 
  -2   8   3      916.94      900.04     21.24 o 
  -1   8   3      442.70      434.64     13.66 o 
   0   8   3       44.76       36.25      6.45 o 
   1   8   3       35.03       36.29      9.54 o 
   2   8   3        0.00       -0.30      5.12 o 
   3   8   3       25.53       20.54      6.19 o 
   4   8   3        5.09        8.99     12.04 o 
  -7   9   3       86.43       76.46     19.76 o 
  -6   9   3        0.77        2.46      9.82 o 
  -5   9   3      109.96       98.06     12.96 o 
  -4   9   3       80.21       77.22     11.61 o 
  -3   9   3       27.08       34.17      6.18 o 
  -2   9   3        1.62        2.46      5.24 o 
  -1   9   3      167.77      165.61     10.57 o 
   0   9   3        1.35        2.23      8.07 o 
   1   9   3      463.12      441.85     18.89 o 
   2   9   3       14.27       10.13      5.48 o 
   3   9   3       47.34       47.82     13.97 o 
  -7  10   3        7.50        7.16     18.90 o 
  -6  10   3       17.85       20.26     11.99 o 
  -5  10   3       26.56       20.69     11.54 o 
  -4  10   3       70.56       71.54      7.21 o 
  -3  10   3       84.51       86.39      8.57 o 
  -2  10   3       22.87       17.34      6.93 o 
  -1  10   3        9.84        6.99      9.34 o 
   0  10   3       19.86       22.89     10.39 o 
   1  10   3       17.32       18.48     11.64 o 
   2  10   3       25.59       15.72     12.19 o 
  -6  11   3        0.20        0.72     13.16 o 
  -5  11   3       92.65       88.70     14.78 o 
  -4  11   3       30.59       35.08     12.55 o 
  -3  11   3      210.43      186.04     17.41 o 
  -2  11   3        2.62        4.55     10.32 o 
  -1  11   3       53.27       50.12     13.36 o 
   0  11   3        0.00        0.68     11.13 o 
   1  11   3      134.66      158.99     18.12 o 
  -4  12   3        0.11       -0.01     12.33 o 
  -3  12   3       15.58       27.35     13.06 o 
  -2  12   3       26.82       22.27     12.74 o 
  -1  12   3      201.78      211.36     20.05 o 
   1 -14   4      147.29      161.62     15.65 o 
   2 -14   4       13.03       19.89     13.42 o 
  -1 -13   4       44.41       35.73     14.02 o 
   0 -13   4      144.09      120.67     16.28 o 
   1 -13   4       53.02       47.64     10.95 o 
   2 -13   4       16.40       19.82      9.66 o 
   3 -13   4      125.78      109.18     15.49 o 
   4 -13   4       73.87       76.37     15.79 o 
   5 -13   4        1.00       -0.41     12.51 o 
  -3 -12   4        0.15        2.33      9.70 o 
  -2 -12   4       40.94       28.05     12.58 o 
  -1 -12   4       33.59       28.03     11.33 o 
   0 -12   4        0.14        0.83      7.98 o 
   1 -12   4       70.47       67.23     10.07 o 
   2 -12   4       31.62       24.19      8.85 o 
   3 -12   4       35.29       29.88      7.55 o 
   4 -12   4       29.73       30.97     12.44 o 
   5 -12   4        1.52        1.97     11.33 o 
   6 -12   4       38.27       40.32     14.76 o 
  -4 -11   4       72.17       70.25      9.84 o 
  -3 -11   4       43.22       46.88      8.39 o 
  -2 -11   4       12.05       12.80      6.80 o 
  -1 -11   4      171.38      176.70      9.49 o 
   0 -11   4       11.62        7.43      5.25 o 
   1 -11   4        9.16       11.80      7.26 o 
   2 -11   4      144.64      128.13     13.16 o 
   3 -11   4      178.81      180.23     10.84 o 
   4 -11   4      103.43      107.00     13.93 o 
   5 -11   4      111.16      101.27     14.68 o 
   6 -11   4      130.25      110.61     15.87 o 
  -5 -10   4       12.40       11.41      7.18 o 
  -4 -10   4      522.32      530.65     14.14 o 
  -3 -10   4       84.38       77.26      7.17 o 
  -2 -10   4       61.98       59.27      6.36 o 
  -1 -10   4        0.37        1.41      4.07 o 
   0 -10   4      518.24      522.35     11.48 o 
   1 -10   4       55.29       56.45      6.63 o 
   2 -10   4       42.93       44.14      5.39 o 
   3 -10   4        1.90        2.25      5.06 o 
   4 -10   4       96.12       95.35     12.54 o 
   5 -10   4        5.22        2.89      8.93 o 
   6 -10   4       66.06       63.07     13.29 o 
   7 -10   4      465.41      466.11     26.50 o 
  -5  -9   4        0.44       -2.70      5.59 o 
  -4  -9   4      372.00      413.08     11.51 o 
  -3  -9   4      112.52      108.62      6.50 o 
  -2  -9   4      203.25      215.16      7.76 o 
  -1  -9   4       82.19       87.69      5.43 o 
   0  -9   4      237.67      231.51      7.01 o 
   1  -9   4       10.44        8.81      3.45 o 
   2  -9   4      641.72      643.44     11.17 o 
   3  -9   4        2.01        4.01      4.58 o 
   4  -9   4       10.32        3.85      7.42 o 
   5  -9   4      239.78      242.89     16.81 o 
   6  -9   4       14.46       14.76      7.24 o 
   7  -9   4       15.34       13.80     12.13 o 
  -6  -8   4       10.41        7.05      5.61 o 
  -5  -8   4       38.32       30.15      5.64 o 
  -4  -8   4      697.82      657.76     11.87 o 
  -3  -8   4        0.31        0.68      3.43 o 
  -2  -8   4        8.68        7.09      3.09 o 
  -1  -8   4       23.50       19.70      2.94 o 
   0  -8   4        5.35        6.87      2.44 o 
   1  -8   4        7.17        8.75      2.54 o 
   2  -8   4      163.88      162.94      4.79 o 
   3  -8   4      248.12      241.88      8.11 o 
   4  -8   4        0.43       -0.43      6.07 o 
   5  -8   4      175.14      174.85     10.82 o 
   6  -8   4       13.54       16.86      7.01 o 
   7  -8   4        2.39        1.40      6.84 o 
   8  -8   4       22.40       32.19     14.36 o 
  -6  -7   4       19.73       17.61      6.93 o 
  -5  -7   4        1.74        3.88      4.61 o 
  -4  -7   4      167.44      178.36      6.08 o 
  -3  -7   4      162.28      152.04      5.38 o 
  -2  -7   4        1.80        1.55      2.43 o 
  -1  -7   4       51.17       49.76      3.18 o 
   0  -7   4       59.04       72.34      3.38 o 
   1  -7   4       73.59       89.85      3.45 o 
   2  -7   4        7.62        7.23      2.03 o 
   3  -7   4      300.01      301.36      6.31 o 
   4  -7   4        4.83        4.55      3.81 o 
   5  -7   4        9.15        7.94      5.21 o 
   6  -7   4       20.52       13.34      6.21 o 
   7  -7   4       34.57       28.68      7.20 o 
   8  -7   4        8.98        8.51     13.25 o 
  -7  -6   4       19.84       18.33      6.27 o 
  -6  -6   4        1.68       -0.03      4.28 o 
  -5  -6   4       72.37       66.14      4.63 o 
  -4  -6   4        8.41        7.85      2.99 o 
  -3  -6   4       72.51       73.44      3.50 o 
  -2  -6   4      109.38      116.50      4.08 o 
  -1  -6   4      152.41      148.71      4.30 o 
   0  -6   4      620.38      645.82      6.83 o 
   1  -6   4      624.47      645.38      8.46 o 
   2  -6   4       20.28       14.43      1.99 o 
   3  -6   4        0.94        2.27      2.01 o 
   4  -6   4        0.01        0.51      2.61 o 
   5  -6   4      244.33      244.99      8.96 o 
   6  -6   4        4.50        5.88      4.49 o 
   7  -6   4        0.00        0.61      5.79 o 
   8  -6   4        4.13        0.32     11.70 o 
  -7  -5   4       61.85       54.78      6.06 o 
  -6  -5   4     1334.94     1335.48     15.28 o 
  -5  -5   4      119.33      108.08      4.77 o 
  -4  -5   4       18.19       17.19      2.67 o 
  -3  -5   4       58.41       66.65      3.13 o 
  -2  -5   4        0.52        0.21      1.46 o 
  -1  -5   4      395.11      388.77      5.55 o 
   0  -5   4      160.94      149.23      3.30 o 
   1  -5   4       13.77       13.94      1.85 o 
   2  -5   4        2.40        1.97      1.67 o 
   3  -5   4      338.30      305.39      5.46 o 
   4  -5   4      307.67      297.26      5.63 o 
   5  -5   4       12.44       10.12      3.95 o 
   6  -5   4      199.01      195.68      8.37 o 
   7  -5   4      206.63      197.98      9.83 o 
   8  -5   4        9.41        6.85     12.44 o 
  -7  -4   4        0.00        1.14      3.94 o 
  -6  -4   4      266.21      271.20      6.19 o 
  -5  -4   4      831.01      821.64     10.75 o 
  -4  -4   4      663.73      675.61      9.34 o 
  -3  -4   4       18.48       18.28      1.56 o 
  -2  -4   4        1.58        1.89      1.12 o 
  -1  -4   4      146.00      128.66      2.85 o 
   0  -4   4       20.13       26.19      1.84 o 
   1  -4   4      330.88      340.30      4.78 o 
   2  -4   4      252.10      234.19      6.96 o 
   3  -4   4      521.98      522.00     23.78 o 
   4  -4   4       77.36       72.83      3.30 o 
   5  -4   4      118.17      116.96      6.51 o 
   6  -4   4       31.31       28.43      4.75 o 
   7  -4   4       59.25       61.64      5.65 o 
   8  -4   4        0.91        0.29     12.05 o 
  -7  -3   4        2.79        3.43      4.63 o 
  -6  -3   4       79.16       82.00      4.48 o 
  -5  -3   4        9.42       10.09      2.71 o 
  -4  -3   4      436.03      466.83      5.79 o 
  -3  -3   4       86.28       85.60      3.13 o 
  -2  -3   4        0.48        0.87      0.98 o 
  -1  -3   4       21.54       24.70      1.30 o 
   0  -3   4     3931.09     3958.39     29.19 o 
   1  -3   4      281.73      311.68      4.16 o 
   2  -3   4       41.42       37.69      2.20 o 
   3  -3   4        4.85        4.34      1.75 o 
   4  -3   4       25.41       23.97      2.46 o 
   5  -3   4      276.45      293.13      7.68 o 
   6  -3   4       87.34       85.30      6.06 o 
   7  -3   4        8.89       11.65      7.99 o 
   8  -3   4       99.90      113.00     16.80 o 
  -8  -2   4      216.75      232.20      9.20 o 
  -7  -2   4      229.20      243.46      7.20 o 
  -6  -2   4        1.74       -0.11      3.33 o 
  -5  -2   4        0.82        2.33      2.29 o 
  -4  -2   4        0.03        0.39      1.50 o 
  -3  -2   4      224.25      221.48      5.01 o 
  -2  -2   4      596.91      582.19     16.06 o 
  -1  -2   4      120.82      123.22      2.33 o 
   0  -2   4     2436.85     2536.28     22.84 o 
   1  -2   4     2896.27     2866.30     22.36 o 
   2  -2   4      331.59      318.82      4.49 o 
   3  -2   4      101.64       99.64      3.47 o 
   4  -2   4      307.11      308.21      8.52 o 
   5  -2   4        2.59        1.75      2.98 o 
   6  -2   4       44.21       41.10      4.67 o 
   7  -2   4       21.76       26.26      8.92 o 
   8  -2   4        6.83        9.01     12.65 o 
  -8  -1   4       16.77       19.79      5.71 o 
  -7  -1   4        0.08        0.68      2.55 o 
  -6  -1   4        4.47        3.46      2.30 o 
  -5  -1   4      327.89      329.84      7.11 o 
  -4  -1   4      880.61      918.03      9.56 o 
  -3  -1   4      235.96      235.75      9.58 o 
  -1  -1   4     1216.39     1238.61     13.12 o 
   0  -1   4      593.39      558.69      7.62 o 
   1  -1   4       29.18       28.77      1.71 o 
   2  -1   4      181.84      179.06      3.76 o 
   3  -1   4       25.72       26.15      2.16 o 
   4  -1   4       17.81       22.10      2.46 o 
   5  -1   4       55.42       59.44      4.39 o 
   6  -1   4       25.68       26.33      4.01 o 
   7  -1   4       44.56       39.35     11.33 o 
   8  -1   4       43.44       43.05     13.76 o 
  -9   0   4       97.88       86.20     17.75 o 
  -8   0   4        3.20        2.10      4.14 o 
  -7   0   4       42.37       42.44      3.73 o 
  -6   0   4      373.03      382.66      6.30 o 
  -5   0   4        0.01       -0.83      2.15 o 
  -4   0   4      148.48      145.26      3.62 o 
  -3   0   4        0.50        0.65      0.98 o 
  -2   0   4       80.68       80.65      1.95 o 
  -1   0   4     2751.64     2736.98     17.20 o 
   0   0   4        0.68        2.68      1.27 o 
   1   0   4       57.11       52.16      2.34 o 
   2   0   4        5.79        6.37      1.51 o 
   3   0   4      843.59      879.89      8.63 o 
   4   0   4      337.79      338.99      6.37 o 
   5   0   4       24.52       21.22      4.03 o 
   6   0   4      193.43      184.50      6.11 o 
   7   0   4        3.89        1.57     10.73 o 
   8   0   4      157.73      144.91     26.63 o 
  -9   1   4      200.25      212.53     12.96 o 
  -8   1   4       38.81       33.42      4.99 o 
  -7   1   4       91.33       95.16      5.12 o 
  -6   1   4      536.69      539.01     10.52 o 
  -5   1   4      477.60      511.50      8.27 o 
  -4   1   4       48.66       53.17      2.07 o 
  -3   1   4      382.52      389.78      5.32 o 
  -2   1   4      634.09      672.44      5.60 o 
  -1   1   4     2094.13     2025.22     18.35 o 
   0   1   4      999.73     1040.81      8.19 o 
   1   1   4       38.70       31.19      2.00 o 
   2   1   4      170.86      196.39      5.04 o 
   3   1   4        1.18        1.68      1.80 o 
   4   1   4      107.85      112.30      5.11 o 
   5   1   4        3.94        3.29      3.48 o 
   6   1   4      375.14      373.28     20.35 o 
   7   1   4       26.10       24.07     11.93 o 
  -9   2   4        8.62       10.47      6.47 o 
  -8   2   4      145.01      132.92      7.61 o 
  -7   2   4       95.83       84.89      5.32 o 
  -6   2   4      128.37      123.54      5.35 o 
  -5   2   4        8.19        6.29      2.11 o 
  -4   2   4       79.94       88.46      3.01 o 
  -3   2   4     1441.95     1553.18      9.48 o 
  -2   2   4      148.15      147.14      3.57 o 
  -1   2   4     1571.97     1563.10      9.46 o 
   0   2   4      104.02       99.93      2.76 o 
   1   2   4     1224.22     1218.68     10.98 o 
   2   2   4      147.51      173.59      4.57 o 
   3   2   4       92.17       89.94      3.68 o 
   4   2   4       28.37       32.96      3.71 o 
   5   2   4        0.28        0.82      3.53 o 
   6   2   4       71.78       60.84     12.05 o 
   7   2   4       30.08       26.30     12.83 o 
  -9   3   4        0.41       -0.73      6.68 o 
  -8   3   4        3.07        2.95      5.14 o 
  -7   3   4        5.83        4.97      4.21 o 
  -6   3   4       19.18       20.29      3.65 o 
  -5   3   4       58.74       53.12      3.31 o 
  -4   3   4       88.16      102.61      3.92 o 
  -3   3   4       82.00       96.25      3.92 o 
  -2   3   4      247.25      276.64      4.66 o 
  -1   3   4       35.67       41.89      2.33 o 
   0   3   4      784.05      850.49      8.25 o 
   1   3   4     1819.49     1860.40     24.41 o 
   2   3   4       41.32       44.51      3.05 o 
   3   3   4        7.03        5.53      2.51 o 
   4   3   4       12.88        8.91      3.87 o 
   5   3   4       43.64       46.58      4.74 o 
   6   3   4       54.10       37.51     11.54 o 
   7   3   4        3.47        2.41     11.94 o 
  -9   4   4       43.29       37.74      7.61 o 
  -8   4   4      177.45      175.05      9.65 o 
  -7   4   4      139.35      139.80      8.11 o 
  -6   4   4        9.39        6.41      3.64 o 
  -5   4   4       10.26       10.17      2.78 o 
  -4   4   4       63.88       58.70      3.45 o 
  -3   4   4       83.08       82.33      4.04 o 
  -2   4   4      129.23      156.16      4.38 o 
  -1   4   4      951.02     1039.47      8.36 o 
   0   4   4       36.03       33.40      2.42 o 
   1   4   4      203.64      203.42      9.77 o 
   2   4   4        3.46        4.27      2.64 o 
   3   4   4       52.33       55.09      5.08 o 
   4   4   4       60.32       56.37      5.39 o 
   5   4   4        7.43        9.45      9.21 o 
   6   4   4       10.17        9.25     11.13 o 
  -9   5   4        5.21        5.88      7.44 o 
  -8   5   4       22.82       24.76      6.93 o 
  -7   5   4        4.14        2.86      5.20 o 
  -6   5   4       16.44       15.68      4.90 o 
  -5   5   4      116.87      118.19      5.72 o 
  -4   5   4       91.80       90.17      4.83 o 
  -3   5   4       14.71       18.34      2.88 o 
  -2   5   4       62.41       64.81      3.40 o 
  -1   5   4     1351.49     1353.33     41.78 o 
   0   5   4      296.34      325.42      6.24 o 
   1   5   4        0.24        1.06      2.55 o 
   2   5   4        3.70        4.86      3.71 o 
   3   5   4       52.19       47.75      5.37 o 
   4   5   4       53.32       51.87      5.66 o 
   5   5   4        3.74        1.52     10.10 o 
   6   5   4       20.83       24.07     13.37 o 
  -8   6   4        2.05        1.63      6.58 o 
  -7   6   4      148.30      150.06      9.31 o 
  -6   6   4      179.45      174.90      9.43 o 
  -5   6   4       93.50      103.88      6.41 o 
  -4   6   4       82.20       76.04      5.63 o 
  -3   6   4      134.09      132.85      6.07 o 
  -2   6   4        8.39       10.73      2.33 o 
  -1   6   4       29.94       29.20      2.98 o 
   0   6   4        4.01        3.47      2.96 o 
   1   6   4       17.79       19.68      5.31 o 
   2   6   4        8.01       10.31     10.59 o 
   3   6   4       63.67       59.80      6.12 o 
   4   6   4        3.91        0.67      6.00 o 
   5   6   4        6.74        9.13     11.78 o 
  -8   7   4       22.33       24.29      9.66 o 
  -7   7   4      165.55      181.06     12.74 o 
  -6   7   4       84.82       82.09      7.93 o 
  -5   7   4      452.19      472.66     12.21 o 
  -4   7   4      471.02      491.88     11.89 o 
  -3   7   4      613.67      596.85     12.71 o 
  -2   7   4      921.99      919.03     17.31 o 
  -1   7   4      191.30      182.22      9.41 o 
   0   7   4      195.51      205.39     10.17 o 
   1   7   4       53.10       41.80      9.40 o 
   2   7   4       86.51       86.76     12.02 o 
   3   7   4       10.56       13.38      5.98 o 
   4   7   4       32.76       28.01     12.42 o 
   5   7   4        4.49        0.24     12.64 o 
  -8   8   4        0.01        1.43     17.75 o 
  -7   8   4      459.13      462.47     22.88 o 
  -6   8   4       25.98       28.63      8.51 o 
  -5   8   4      381.68      382.16     13.78 o 
  -4   8   4       54.19       49.22      7.07 o 
  -3   8   4        6.81        7.13      3.53 o 
  -2   8   4      639.59      646.91     15.17 o 
  -1   8   4      617.39      619.12     16.99 o 
   0   8   4      494.89      519.50     16.05 o 
   1   8   4      385.60      410.94     21.34 o 
   2   8   4      442.96      444.08     22.89 o 
   3   8   4        0.32        0.14      6.98 o 
   4   8   4        2.76        5.93     12.74 o 
  -7   9   4        0.03       -1.43     15.75 o 
  -6   9   4        2.50        0.57     15.18 o 
  -5   9   4       72.11       73.78     12.53 o 
  -4   9   4        8.70        9.05      9.21 o 
  -3   9   4       28.02       31.04      5.67 o 
  -2   9   4       67.03       61.61      7.62 o 
  -1   9   4       44.65       45.60      7.71 o 
   0   9   4       45.63       45.68     11.24 o 
   1   9   4       81.76       80.88     13.06 o 
   2   9   4       27.10       22.71     11.64 o 
   3   9   4       57.27       61.00     14.88 o 
  -6  10   4        0.41       -0.57     15.75 o 
  -5  10   4       87.56       77.14     14.48 o 
  -4  10   4       17.30       14.46     11.14 o 
  -3  10   4       14.74       21.63     10.82 o 
  -2  10   4        4.16        2.18      6.80 o 
  -1  10   4      205.46      223.66     18.90 o 
   0  10   4      138.33      130.81     24.92 o 
   1  10   4       42.24       44.96     13.36 o 
   2  10   4      106.45      104.78     17.51 o 
  -5  11   4       61.69       64.47     14.56 o 
  -4  11   4        2.54       -0.14     11.74 o 
  -3  11   4        0.19       -1.28     10.63 o 
  -2  11   4       98.42       97.68     15.87 o 
  -1  11   4      178.73      170.65     18.33 o 
   0  11   4      314.76      343.01     23.69 o 
  -1 -13   5        0.08       -0.47     12.10 o 
   0 -13   5        1.50       -2.14     11.37 o 
   1 -13   5       54.79       54.62     11.07 o 
   2 -13   5        1.50        0.87      9.40 o 
   3 -13   5       11.40       15.25     12.15 o 
   4 -13   5       96.76       93.58     16.17 o 
  -3 -12   5        2.47        1.94      8.00 o 
  -2 -12   5        0.07       -1.90      7.19 o 
  -1 -12   5       78.09       77.57      9.10 o 
   0 -12   5       13.12        9.90     10.27 o 
   1 -12   5        0.05       -0.48      7.82 o 
   2 -12   5        6.64        7.26      9.49 o 
   3 -12   5       80.10       86.38     13.73 o 
   4 -12   5        0.09       -3.09      9.98 o 
   5 -12   5        7.27        5.06     11.63 o 
  -4 -11   5       16.09       13.72      6.99 o 
  -3 -11   5       58.58       67.84      7.61 o 
  -2 -11   5      352.06      323.16     11.64 o 
  -1 -11   5        1.20        0.35      5.82 o 
   0 -11   5       45.37       35.30      6.25 o 
   1 -11   5       27.43       25.81      9.28 o 
   2 -11   5        7.75        8.87      8.64 o 
   3 -11   5        8.18        9.11      9.40 o 
   4 -11   5       37.48       31.28     10.93 o 
   5 -11   5       84.41       80.37     14.17 o 
   6 -11   5        3.54        2.89     11.83 o 
  -5 -10   5        3.38        7.23      8.42 o 
  -4 -10   5      669.59      789.36     15.63 o 
  -3 -10   5      161.88      190.25      9.16 o 
  -2 -10   5      455.80      439.14     11.88 o 
  -1 -10   5       46.21       47.39      5.26 o 
   0 -10   5      736.78      703.08     13.98 o 
   1 -10   5        4.11        7.11      5.08 o 
   2 -10   5      824.34      817.81     20.60 o 
   3 -10   5       58.45       66.80     11.24 o 
   4 -10   5       21.84       15.31      9.21 o 
   5 -10   5        0.45        0.72      9.52 o 
   6 -10   5       16.39       19.90     11.83 o 
   7 -10   5        6.81        1.14     12.24 o 
  -5  -9   5        5.97        2.84      5.20 o 
  -4  -9   5      111.78      108.37      6.91 o 
  -3  -9   5       94.12       94.44      6.33 o 
  -2  -9   5     1020.70     1041.45     15.41 o 
  -1  -9   5       26.12       25.60      4.13 o 
   0  -9   5      397.53      386.70     10.03 o 
   1  -9   5       68.61       77.95      5.26 o 
   2  -9   5      221.93      202.72      9.57 o 
   3  -9   5        1.43        3.01      7.09 o 
   4  -9   5      264.42      288.10     12.58 o 
   5  -9   5        0.61        1.73      8.39 o 
   6  -9   5       21.16       19.54     10.83 o 
   7  -9   5      196.85      203.89     19.43 o 
  -6  -8   5        9.74       11.21      5.09 o 
  -5  -8   5        0.13        0.24      4.13 o 
  -4  -8   5       23.56       15.16      4.18 o 
  -3  -8   5      139.53      130.43      5.91 o 
  -2  -8   5      206.71      208.80      6.63 o 
  -1  -8   5       39.35       36.29      3.73 o 
   0  -8   5       21.30       21.03      2.91 o 
   1  -8   5        2.59        4.62      2.69 o 
   2  -8   5       16.75       12.49      4.01 o 
   3  -8   5        0.82       -0.54      4.39 o 
   4  -8   5        0.53        0.75      4.92 o 
   5  -8   5      296.63      297.41     18.23 o 
   6  -8   5       18.70       20.80     10.12 o 
   7  -8   5        2.34        4.57     11.74 o 
  -6  -7   5       21.71       21.41      5.94 o 
  -5  -7   5       50.87       50.55      4.42 o 
  -4  -7   5       16.44       15.62      3.18 o 
  -3  -7   5        0.01       -0.37      2.55 o 
  -2  -7   5        5.95        5.70      2.45 o 
  -1  -7   5       39.56       31.79      3.16 o 
   0  -7   5      204.97      206.62      4.99 o 
   1  -7   5       26.23       29.40      2.95 o 
   2  -7   5      104.88      103.45      4.31 o 
   3  -7   5      217.49      219.16      7.31 o 
   4  -7   5       36.03       36.87      5.97 o 
   5  -7   5      312.65      311.84     17.52 o 
   6  -7   5       52.84       55.69      8.33 o 
   7  -7   5       65.80       76.28     14.06 o 
   8  -7   5        0.50       -1.64     12.62 o 
  -7  -6   5        0.22       -2.00     16.32 o 
  -6  -6   5      168.50      166.11     23.77 o 
  -5  -6   5       93.45       94.53      7.17 o 
  -4  -6   5       33.25       30.82      2.73 o 
  -3  -6   5        8.82        5.85      2.14 o 
  -2  -6   5        3.67        5.32      1.96 o 
  -1  -6   5       97.98       98.09      3.74 o 
   0  -6   5       98.72      103.42      3.53 o 
   1  -6   5       21.72       19.53      2.37 o 
   2  -6   5       41.09       48.74      3.13 o 
   3  -6   5      304.70      318.76      7.10 o 
   4  -6   5       48.70       49.97      5.11 o 
   5  -6   5       11.77       17.14      5.93 o 
   6  -6   5       22.73       22.29      6.73 o 
   7  -6   5       51.56       52.44     13.06 o 
   8  -6   5       74.27       65.22     15.89 o 
  -7  -5   5        9.02        0.00     16.61 o 
  -6  -5   5        0.24        1.05      7.24 o 
  -5  -5   5        1.70        2.33      4.36 o 
  -4  -5   5      331.59      332.97      9.48 o 
  -3  -5   5       37.79       37.19      2.20 o 
  -2  -5   5       60.00       67.71      2.66 o 
  -1  -5   5        8.02        7.86      1.72 o 
   0  -5   5      180.57      204.76      4.93 o 
   1  -5   5      326.65      321.40      5.18 o 
   2  -5   5      322.24      350.50      5.74 o 
   3  -5   5      511.35      533.72      7.59 o 
   4  -5   5       16.95       15.31      3.72 o 
   5  -5   5        7.59        7.87      5.14 o 
   6  -5   5      218.08      235.73     12.01 o 
   7  -5   5       36.45       29.18      7.41 o 
   8  -5   5        2.65        6.25     12.71 o 
  -7  -4   5      158.68      144.91     21.77 o 
  -6  -4   5        0.12       -0.27      6.33 o 
  -5  -4   5       26.25       25.11      5.24 o 
  -4  -4   5      212.08      213.94      6.14 o 
  -3  -4   5      483.16      500.24      7.35 o 
  -2  -4   5     3759.11     4042.79     24.77 o 
  -1  -4   5      148.29      159.26      3.18 o 
   0  -4   5      312.52      342.86      5.61 o 
   1  -4   5      523.78      558.63      6.31 o 
   2  -4   5       22.88       18.12      2.10 o 
   3  -4   5       47.48       48.87      3.00 o 
   4  -4   5       86.86       88.98      4.47 o 
   5  -4   5       36.95       41.73      6.41 o 
   6  -4   5       61.00       59.87      6.16 o 
   7  -4   5       21.84       19.91      6.73 o 
   8  -4   5       59.78       66.50     15.37 o 
  -7  -3   5       10.93       14.60      9.74 o 
  -6  -3   5       17.55       21.18      4.78 o 
  -5  -3   5       56.82       61.31      3.64 o 
  -4  -3   5       11.14       12.31      1.82 o 
  -3  -3   5       85.46       88.54      3.21 o 
  -2  -3   5      583.97      565.24     55.43 o 
  -1  -3   5     1285.90     1262.15     12.21 o 
   0  -3   5     1778.98     1894.94     15.84 o 
   1  -3   5      719.17      715.27      7.67 o 
   2  -3   5     1049.36      978.95     47.25 o 
   3  -3   5        2.92        2.36      1.99 o 
   4  -3   5        4.92        2.14      2.64 o 
   5  -3   5        8.49        8.07      4.14 o 
   6  -3   5       17.80       15.36      4.84 o 
   7  -3   5      232.51      236.64     11.40 o 
   8  -3   5        0.19       -2.43     12.64 o 
  -8  -2   5       47.72       47.82     12.31 o 
  -7  -2   5       55.96       56.58      7.49 o 
  -6  -2   5       14.43       15.96      3.71 o 
  -5  -2   5       47.48       45.39      3.13 o 
  -4  -2   5      682.62      699.79     25.66 o 
  -3  -2   5      176.30      177.33      7.82 o 
  -2  -2   5      504.43      507.04      6.22 o 
  -1  -2   5       44.24       42.21      1.82 o 
   0  -2   5       21.42       19.59      1.71 o 
   1  -2   5      142.57      164.39      3.82 o 
   2  -2   5       56.50       61.04      2.54 o 
   3  -2   5      435.76      411.89     24.98 o 
   4  -2   5        1.71        0.43      2.62 o 
   5  -2   5       34.52       30.55      4.85 o 
   6  -2   5       42.90       44.38      5.65 o 
   7  -2   5        2.80        5.15     11.03 o 
   8  -2   5      179.21      197.36     20.66 o 
  -8  -1   5       10.94       16.89     10.88 o 
  -7  -1   5       21.85       22.11      6.15 o 
  -6  -1   5       30.17       33.39      4.00 o 
  -5  -1   5        1.00        0.49      2.19 o 
  -4  -1   5      288.98      300.44      4.40 o 
  -3  -1   5      216.25      217.72     14.90 o 
  -2  -1   5      212.36      213.26      5.73 o 
  -1  -1   5       33.98       41.27      1.91 o 
   0  -1   5       27.54       30.72      2.02 o 
   1  -1   5     1244.41     1266.16      8.88 o 
   2  -1   5      225.88      220.93      4.67 o 
   3  -1   5       98.17       99.18      3.95 o 
   4  -1   5      236.48      242.27      7.74 o 
   5  -1   5      184.89      190.03      8.18 o 
   6  -1   5      198.35      201.74     11.08 o 
   7  -1   5      115.96      111.53     18.61 o 
  -9   0   5       61.32       63.86     15.75 o 
  -8   0   5       72.31       93.35     14.60 o 
  -7   0   5       60.40       65.40      7.69 o 
  -6   0   5       35.49       37.19      4.09 o 
  -5   0   5      107.16      108.94      4.66 o 
  -4   0   5      320.40      314.72      5.04 o 
  -3   0   5       12.76       11.55      1.74 o 
  -2   0   5      101.29      126.91      2.44 o 
  -1   0   5     1304.07     1340.14     17.30 o 
   0   0   5       48.11       53.01      2.64 o 
   1   0   5      654.91      633.84      7.03 o 
   2   0   5      234.67      238.47      4.93 o 
   3   0   5       22.55       20.00      2.38 o 
   4   0   5       19.99       19.34      3.67 o 
   5   0   5       71.73       69.35      5.99 o 
   6   0   5        0.88        0.69      4.27 o 
   7   0   5        2.88        2.29     11.54 o 
  -9   1   5       10.43       11.45     12.89 o 
  -8   1   5        0.02        0.29      9.74 o 
  -7   1   5      188.89      191.72      9.30 o 
  -6   1   5      330.40      343.90      9.58 o 
  -5   1   5      424.95      460.08      8.35 o 
  -4   1   5       24.12       21.63      1.69 o 
  -3   1   5     2216.90     2342.20     25.12 o 
  -2   1   5      300.71      279.20      4.28 o 
  -1   1   5       38.36       35.56      2.42 o 
   0   1   5       20.83       20.21      2.04 o 
   1   1   5     1011.17     1000.94     10.79 o 
   2   1   5      369.30      401.61      6.12 o 
   3   1   5     1034.85     1004.85      9.39 o 
   4   1   5      131.96      125.02      6.27 o 
   5   1   5        0.05        0.70      4.25 o 
   6   1   5       25.60       16.01      5.86 o 
   7   1   5       69.89       64.40     14.27 o 
  -9   2   5        0.42       -1.15     12.60 o 
  -8   2   5       73.60       75.39      5.51 o 
  -7   2   5        6.27       10.42      3.23 o 
  -6   2   5       97.09       97.41      4.46 o 
  -5   2   5      103.41      110.94      3.98 o 
  -4   2   5      280.74      277.59      4.56 o 
  -3   2   5        0.01        0.94      1.70 o 
  -2   2   5      198.69      197.21      4.63 o 
  -1   2   5     1597.86     1707.52     17.14 o 
   0   2   5        0.72        0.20      1.74 o 
   1   2   5       40.77       33.58      2.56 o 
   2   2   5       58.34       49.19      6.10 o 
   3   2   5      513.01      504.59      9.07 o 
   4   2   5      143.65      144.67      6.87 o 
   5   2   5       23.72       13.65      4.82 o 
   6   2   5       15.52       11.32     10.43 o 
   7   2   5        8.14        0.73     13.14 o 
  -9   3   5       18.46       11.74     14.03 o 
  -8   3   5       92.69       83.68      6.35 o 
  -7   3   5        7.35        6.93      4.12 o 
  -6   3   5       10.09        7.54      3.26 o 
  -5   3   5      147.72      154.80      4.93 o 
  -4   3   5      560.44      613.73      8.56 o 
  -3   3   5      857.87      867.49      9.76 o 
  -2   3   5      272.33      304.24      5.60 o 
  -1   3   5       71.97       74.75      3.38 o 
   0   3   5        1.40        3.08      1.75 o 
   1   3   5      483.34      498.82      7.30 o 
   2   3   5       21.60       19.96      2.91 o 
   3   3   5      348.29      359.11      8.33 o 
   4   3   5        9.63        6.34      4.45 o 
   5   3   5      157.18      139.03      7.87 o 
   6   3   5        4.48        7.03     10.93 o 
  -9   4   5       96.40       89.92     18.33 o 
  -8   4   5      180.75      191.20      9.44 o 
  -7   4   5        5.94        7.55      4.60 o 
  -6   4   5      115.71      121.31      6.22 o 
  -5   4   5        2.31        1.29      2.67 o 
  -4   4   5       14.17       15.46      2.99 o 
  -3   4   5       29.09       36.65      3.42 o 
  -2   4   5        5.37        8.15      2.30 o 
  -1   4   5        6.25        4.54      2.33 o 
   0   4   5        4.90        4.05      2.10 o 
   1   4   5       23.79       26.45      3.00 o 
   2   4   5      200.94      209.17     10.10 o 
   3   4   5      159.36      156.32     10.06 o 
   4   4   5      114.43       98.35      8.82 o 
   5   4   5       71.70       62.97      8.01 o 
   6   4   5        2.15        5.13     12.48 o 
  -8   5   5       16.41       19.96      6.51 o 
  -7   5   5      112.93      112.13      7.74 o 
  -6   5   5        0.13       -0.08      4.43 o 
  -5   5   5      110.68      105.91      6.03 o 
  -4   5   5        0.85        0.10      2.98 o 
  -3   5   5       22.64       20.33      3.56 o 
  -2   5   5       16.41       17.04      2.92 o 
  -1   5   5      215.41      221.60      5.19 o 
   0   5   5       68.67       68.06      4.16 o 
   1   5   5      204.43      208.30     11.65 o 
   2   5   5       40.41       33.81      6.21 o 
   3   5   5       92.36       94.75      8.93 o 
   4   5   5       11.78        9.79      6.84 o 
   5   5   5       49.75       38.43     12.85 o 
  -8   6   5       46.88       46.85      8.01 o 
  -7   6   5       31.86       27.22      6.63 o 
  -6   6   5        1.44        0.44      5.06 o 
  -5   6   5      103.17      123.24      6.96 o 
  -4   6   5       81.91       82.46      5.97 o 
  -3   6   5       84.23       83.44      5.18 o 
  -2   6   5      152.61      153.45      7.49 o 
  -1   6   5        0.06        0.68      3.00 o 
   0   6   5       38.85       41.65      5.99 o 
   1   6   5       35.77       28.56      6.18 o 
   2   6   5       76.79       73.88     15.75 o 
   3   6   5      183.89      177.18     11.47 o 
   4   6   5        1.89        2.30     10.12 o 
   5   6   5        0.10        0.28     12.14 o 
  -8   7   5       10.88        9.19      9.18 o 
  -7   7   5       66.29       72.00      8.59 o 
  -6   7   5      133.89      137.56      9.30 o 
  -5   7   5      250.63      240.92      9.91 o 
  -4   7   5       42.71       47.27      5.79 o 
  -3   7   5      985.29      989.28     18.72 o 
  -2   7   5       24.55       24.29      3.56 o 
  -1   7   5      168.16      173.02      9.44 o 
   0   7   5      278.44      283.24     12.28 o 
   1   7   5      300.44      293.53     18.23 o 
   2   7   5       23.34       32.11     10.59 o 
   3   7   5       47.00       37.55      9.68 o 
   4   7   5       35.71       46.88     13.96 o 
  -7   8   5        0.39       -0.74      8.62 o 
  -6   8   5       26.97       29.59      8.87 o 
  -5   8   5       17.54       23.15      7.04 o 
  -4   8   5      314.36      322.35     14.77 o 
  -3   8   5      698.72      672.57     23.90 o 
  -2   8   5      127.52      134.34      8.30 o 
  -1   8   5      333.21      344.94     12.93 o 
   0   8   5      266.87      280.83     13.17 o 
   1   8   5      425.68      431.37     22.18 o 
   2   8   5      109.88      118.45     15.47 o 
   3   8   5      202.16      190.95     28.64 o 
  -7   9   5        1.55        1.15     18.33 o 
  -6   9   5        0.41        4.87     16.32 o 
  -5   9   5       15.36       13.03     10.93 o 
  -4   9   5       39.53       29.57     10.93 o 
  -3   9   5       18.06       14.03     10.12 o 
  -2   9   5       17.04       19.46      6.18 o 
  -1   9   5      222.93      250.31     12.96 o 
   0   9   5        5.14        3.01      9.31 o 
   1   9   5        0.78        1.25     10.51 o 
   2   9   5      105.28      115.57     16.60 o 
  -6  10   5       22.83       21.19     19.19 o 
  -5  10   5      159.33      145.89     17.10 o 
  -4  10   5       19.63       21.87     12.45 o 
  -3  10   5       18.03        9.91     11.02 o 
  -2  10   5        0.15        1.00      9.92 o 
  -1  10   5        0.11       -0.86      7.63 o 
   0  10   5      168.93      162.61     17.60 o 
   1  10   5       38.01       31.88     13.98 o 
  -4  11   5        1.66        2.75     12.60 o 
  -3  11   5       23.39       26.29     13.61 o 
  -2  11   5       12.50        5.75     12.51 o 
  -1  11   5        0.61        1.28     12.25 o 
  -1 -13   6        3.83        3.80     12.24 o 
   0 -13   6        9.52       15.69     12.48 o 
   1 -13   6        0.00        0.18     11.52 o 
   2 -13   6        9.93        6.74     11.98 o 
   3 -13   6       16.39       17.61     12.76 o 
   4 -13   6      169.35      170.34     19.10 o 
  -3 -12   6       62.98       73.23      8.41 o 
  -2 -12   6       22.99       22.47      7.90 o 
  -1 -12   6        1.93        2.16      6.66 o 
   0 -12   6        0.63        1.88      9.78 o 
   1 -12   6        0.10        0.52      9.87 o 
   2 -12   6      334.40      356.53     21.24 o 
   3 -12   6      356.47      369.22     23.78 o 
   4 -12   6        0.66        1.77     10.92 o 
   5 -12   6        1.25       -0.75     11.70 o 
  -4 -11   6        6.22       16.15      6.49 o 
  -3 -11   6       22.33       24.93      6.20 o 
  -2 -11   6        2.70        1.60      5.35 o 
  -1 -11   6      135.85      130.48      8.21 o 
   0 -11   6      235.45      235.02     13.06 o 
   1 -11   6      251.77      258.50     12.05 o 
   2 -11   6       11.78       10.13      9.21 o 
   3 -11   6       21.54       21.94      9.98 o 
   4 -11   6        6.53        3.46     10.30 o 
   5 -11   6       27.11       21.61     12.48 o 
   6 -11   6       57.62       58.23     15.73 o 
  -5 -10   6      143.86      175.37     17.39 o 
  -4 -10   6      427.72      413.65     11.22 o 
  -3 -10   6        3.84        5.36      4.92 o 
  -2 -10   6      656.68      619.96     13.03 o 
  -1 -10   6      121.01      118.73      7.12 o 
   0 -10   6      221.21      209.39      8.88 o 
   1 -10   6      281.98      288.29     10.22 o 
   2 -10   6      139.64      131.89     10.49 o 
   3 -10   6        0.04       -1.28      7.78 o 
   4 -10   6      221.03      235.34     17.77 o 
   5 -10   6       10.93        9.90     10.31 o 
   6 -10   6       68.41       54.36     13.66 o 
  -5  -9   6        5.24        2.80      4.26 o 
  -4  -9   6      152.20      152.05      7.25 o 
  -3  -9   6      110.36      104.31      6.30 o 
  -2  -9   6      628.00      596.38     11.72 o 
  -1  -9   6       48.49       40.02      5.11 o 
   0  -9   6     3167.37     3222.74     27.29 o 
   1  -9   6      529.19      543.52     10.81 o 
   2  -9   6      570.06      562.16     15.78 o 
   3  -9   6        8.44        7.66      7.69 o 
   4  -9   6      411.50      445.45     21.24 o 
   5  -9   6        5.40        5.14      9.21 o 
   6  -9   6      104.19      104.82     15.18 o 
   7  -9   6        0.00       -0.15     12.04 o 
  -6  -8   6        6.49       16.79     10.31 o 
  -5  -8   6        1.52       -0.67      7.72 o 
  -4  -8   6       13.86       13.31      3.46 o 
  -3  -8   6       25.58       28.10      3.61 o 
  -2  -8   6      202.82      203.10      6.37 o 
  -1  -8   6       22.35       26.50      3.53 o 
   0  -8   6      366.24      380.91      8.43 o 
   1  -8   6       11.66        8.82      3.04 o 
   2  -8   6      242.13      235.38      8.62 o 
   3  -8   6       73.91       70.71      6.86 o 
   4  -8   6      292.43      287.45     16.91 o 
   5  -8   6       27.69       24.40      9.66 o 
   6  -8   6       39.34       25.04     10.97 o 
   7  -8   6       20.18       12.95     12.48 o 
  -6  -7   6        1.13       -1.72     16.61 o 
  -5  -7   6      143.93      135.26      9.48 o 
  -4  -7   6        1.40        2.10      3.96 o 
  -3  -7   6       19.14       18.70      2.78 o 
  -2  -7   6      170.37      167.23      5.44 o 
  -1  -7   6     1111.66     1073.62     11.43 o 
   0  -7   6       71.61       72.51      3.91 o 
   1  -7   6      136.65      127.29      5.04 o 
   2  -7   6      306.69      328.45      8.12 o 
   3  -7   6       31.33       28.65      4.72 o 
   4  -7   6       66.69       70.43     10.39 o 
   5  -7   6      111.87      102.70     12.33 o 
   6  -7   6       29.99       21.76     10.62 o 
   7  -7   6       55.27       48.62     13.32 o 
  -7  -6   6       31.06       33.79     18.90 o 
  -6  -6   6       63.20       59.81     10.23 o 
  -5  -6   6       29.76       28.70      7.59 o 
  -4  -6   6       95.58       96.82      5.79 o 
  -3  -6   6      100.01       97.53      5.40 o 
  -2  -6   6       91.45       93.16      3.52 o 
  -1  -6   6       20.87       18.50      2.46 o 
   0  -6   6       27.87       23.45      2.83 o 
   1  -6   6       10.12       11.11      2.46 o 
   2  -6   6       79.16       77.53      3.97 o 
   3  -6   6      235.71      240.29      8.68 o 
   4  -6   6       59.89       61.67      9.82 o 
   5  -6   6        1.26        3.61      7.98 o 
   6  -6   6      126.40      125.57     14.17 o 
   7  -6   6      130.98      135.46     16.40 o 
  -7  -5   6        0.71       -0.57     16.61 o 
  -6  -5   6        0.53        0.09      6.77 o 
  -5  -5   6        4.41        4.40      5.26 o 
  -4  -5   6      155.26      167.12      6.84 o 
  -3  -5   6       22.22       22.37      2.88 o 
  -2  -5   6      274.62      290.14      5.21 o 
  -1  -5   6      146.41      152.42      4.10 o 
   0  -5   6        3.25        4.98      2.10 o 
   1  -5   6       64.41       67.10      3.26 o 
   2  -5   6        0.15        0.02      2.11 o 
   3  -5   6      164.29      165.04      6.09 o 
   4  -5   6       11.65       11.07      6.98 o 
   5  -5   6       36.61       27.88      8.93 o 
   6  -5   6        7.75        5.25      6.77 o 
   7  -5   6        0.01        2.99     10.63 o 
  -7  -4   6       63.07       65.70     10.36 o 
  -6  -4   6        0.58        0.43      5.89 o 
  -5  -4   6        6.56        4.71      3.96 o 
  -4  -4   6        8.69        9.99      2.56 o 
  -3  -4   6      734.27      697.47     47.81 o 
  -2  -4   6      431.63      472.38      7.11 o 
  -1  -4   6      127.16      142.13      3.28 o 
   0  -4   6     1677.45     1827.39     15.91 o 
   1  -4   6      175.36      191.99      5.15 o 
   2  -4   6      739.97      807.80      9.54 o 
   3  -4   6      512.77      538.58      8.11 o 
   4  -4   6        0.14       -1.20      4.63 o 
   5  -4   6       22.97       26.50      8.81 o 
   6  -4   6       54.16       50.95      8.40 o 
   7  -4   6       35.75       30.21     12.51 o 
  -7  -3   6       12.46       11.41      5.54 o 
  -6  -3   6      121.09      115.48      6.94 o 
  -5  -3   6        2.12        1.15      2.59 o 
  -4  -3   6       14.06       20.68      6.11 o 
  -3  -3   6        5.79        7.16      6.59 o 
  -2  -3   6        0.07        0.20      1.28 o 
  -1  -3   6      105.03      116.51      2.84 o 
   0  -3   6       20.18       17.78      2.06 o 
   1  -3   6     1853.18     1930.17     14.83 o 
   2  -3   6     1165.28     1168.18     10.10 o 
   3  -3   6       38.70       42.47      3.26 o 
   4  -3   6      853.54      876.39     18.39 o 
   5  -3   6        4.39        4.96      5.63 o 
   6  -3   6       32.66       39.60      7.92 o 
   7  -3   6       34.42       32.90      8.39 o 
  -8  -2   6       47.07       42.95     11.74 o 
  -7  -2   6      100.12      104.78      7.71 o 
  -6  -2   6        2.57        1.99      3.54 o 
  -5  -2   6       18.89       25.71      2.87 o 
  -4  -2   6       83.82       82.21      8.09 o 
  -3  -2   6       19.86       20.90      7.73 o 
  -2  -2   6      145.33      136.85     11.88 o 
  -1  -2   6     1521.65     1577.38     23.84 o 
   0  -2   6      186.15      184.28      4.34 o 
   1  -2   6      199.82      216.38      4.79 o 
   2  -2   6      123.86      129.06      7.99 o 
   3  -2   6      166.59      160.77      5.42 o 
   4  -2   6       61.40       57.87      6.61 o 
   5  -2   6        0.17        0.16      5.47 o 
   6  -2   6       34.67       38.47      7.92 o 
   7  -2   6       10.65       11.07     11.74 o 
  -8  -1   6        1.02       -0.46      6.73 o 
  -7  -1   6       10.11       10.62      5.02 o 
  -6  -1   6        9.79        9.53      3.74 o 
  -5  -1   6       63.79       60.56      4.07 o 
  -4  -1   6        1.95        3.44      6.59 o 
  -3  -1   6       64.76       66.89      3.64 o 
  -2  -1   6       13.59       10.78      1.82 o 
  -1  -1   6      933.62      988.53      9.28 o 
   0  -1   6      390.90      419.35      6.39 o 
   1  -1   6        0.12       -0.17      1.64 o 
   2  -1   6       51.31       50.37      3.09 o 
   3  -1   6      434.94      452.56      7.80 o 
   4  -1   6      468.78      489.50     14.38 o 
   5  -1   6      148.21      161.99     10.37 o 
   6  -1   6       12.18        9.00      6.90 o 
   7  -1   6      119.57      109.08     15.79 o 
  -8   0   6       52.83       44.67     11.74 o 
  -7   0   6       90.27       95.97      8.18 o 
  -6   0   6        2.99        2.99      3.71 o 
  -5   0   6       12.55       12.15      2.69 o 
  -4   0   6       53.04       53.30      3.06 o 
  -3   0   6      366.96      372.71      4.81 o 
  -2   0   6      109.35      121.37      2.97 o 
  -1   0   6      268.86      303.14      5.88 o 
   0   0   6      166.59      175.99      4.45 o 
   1   0   6        9.70        8.83      2.16 o 
   2   0   6      109.96      114.10      4.24 o 
   3   0   6        0.34        1.32      2.67 o 
   4   0   6        1.75        0.78      4.80 o 
   5   0   6      253.81      254.69     12.44 o 
   6   0   6       85.95       86.64      9.23 o 
   7   0   6       17.03       13.11     12.56 o 
  -8   1   6        5.66        7.73      9.45 o 
  -7   1   6       19.47       20.85      6.36 o 
  -6   1   6       44.10       49.27      4.58 o 
  -5   1   6        0.54        0.08      2.59 o 
  -4   1   6      175.16      192.47      4.74 o 
  -3   1   6        2.72        0.50      1.44 o 
  -2   1   6      210.42      222.57      4.72 o 
  -1   1   6     1112.05     1196.73     12.15 o 
   0   1   6        2.42        0.80      1.90 o 
   1   1   6       50.68       50.57      3.35 o 
   2   1   6       59.78       57.33      3.64 o 
   3   1   6        0.14       -0.51      3.28 o 
   4   1   6       20.88       18.35      5.20 o 
   5   1   6      404.16      410.62     15.04 o 
   6   1   6       81.24       69.24      8.90 o 
  -8   2   6       10.71        7.16     10.59 o 
  -7   2   6       39.73       43.70      7.48 o 
  -6   2   6       83.24       90.66      6.55 o 
  -5   2   6        1.53        3.92      2.06 o 
  -4   2   6       44.36       38.62      2.51 o 
  -3   2   6     1504.48     1575.25     12.03 o 
  -2   2   6      103.73      103.57      4.17 o 
  -1   2   6      531.14      590.90      8.37 o 
   0   2   6       24.82       24.78      2.76 o 
   1   2   6     1005.53     1031.35     11.39 o 
   2   2   6       52.34       48.19      3.68 o 
   3   2   6        0.67       -0.22      3.57 o 
   4   2   6       26.65       22.96      6.65 o 
   5   2   6      233.21      229.73     12.70 o 
   6   2   6       75.46       64.78     14.17 o 
  -8   3   6       22.92       27.49     12.31 o 
  -7   3   6        4.55        3.47      3.55 o 
  -6   3   6        0.02       -0.11      2.92 o 
  -5   3   6      283.36      272.18      6.79 o 
  -4   3   6       29.81       33.78      3.19 o 
  -3   3   6      243.48      268.00      6.32 o 
  -2   3   6        0.72        2.71      2.47 o 
  -1   3   6      227.86      238.22      5.92 o 
   0   3   6        5.50        7.24      2.64 o 
   1   3   6       62.58       57.76      3.91 o 
   2   3   6        1.49        1.77      4.37 o 
   3   3   6      165.21      160.64      8.84 o 
   4   3   6      216.13      179.60     11.55 o 
   5   3   6        4.84        6.11      7.19 o 
   6   3   6        4.32        5.49     12.85 o 
  -8   4   6        0.30        0.91      5.23 o 
  -7   4   6       14.17       13.39      4.72 o 
  -6   4   6      142.14      136.96      7.19 o 
  -5   4   6        2.21        3.97      3.38 o 
  -4   4   6        1.47        0.94      2.82 o 
  -3   4   6       27.92       31.04      3.51 o 
  -2   4   6        2.06        1.81      2.80 o 
  -1   4   6      186.87      199.63      6.14 o 
   0   4   6      137.74      143.64      5.41 o 
   1   4   6      372.99      374.35      9.74 o 
   2   4   6      270.81      264.57     11.49 o 
   3   4   6       63.77       52.49      8.20 o 
   4   4   6        0.28        1.24      6.61 o 
   5   4   6        5.14        2.28     11.13 o 
  -8   5   6      161.10      166.82      9.70 o 
  -7   5   6        0.06        0.65      5.08 o 
  -6   5   6      135.19      133.71      7.75 o 
  -5   5   6      662.82      656.97     13.54 o 
  -4   5   6       50.29       52.93      5.03 o 
  -3   5   6       77.93       67.19      5.22 o 
  -2   5   6      169.82      160.79      6.58 o 
  -1   5   6       17.73       19.26      4.40 o 
   0   5   6      223.29      218.62      7.69 o 
   1   5   6       25.61       28.76      5.83 o 
   2   5   6       55.83       46.33      7.58 o 
   3   5   6        1.39        0.00      8.68 o 
   4   5   6        7.10       11.36      7.85 o 
   5   5   6       38.55       41.41     13.95 o 
  -8   6   6       12.30        8.38      6.95 o 
  -7   6   6      161.37      151.54      9.49 o 
  -6   6   6      169.09      164.48      9.36 o 
  -5   6   6        5.19        5.23      5.03 o 
  -4   6   6       99.85       88.93      6.38 o 
  -3   6   6        7.20       10.61      4.53 o 
  -2   6   6      115.92      118.70      7.07 o 
  -1   6   6      230.90      242.82      7.32 o 
   0   6   6      270.72      281.23     11.15 o 
   1   6   6        3.69        2.16      5.63 o 
   2   6   6       38.89       36.65     14.60 o 
   3   6   6       35.18       32.31     11.43 o 
   4   6   6        0.25        2.50     11.20 o 
  -7   7   6      164.98      166.39     10.60 o 
  -6   7   6       23.46       18.71      6.71 o 
  -5   7   6       82.90       73.87      7.98 o 
  -4   7   6        0.92        3.03      5.51 o 
  -3   7   6       15.57       12.43      5.66 o 
  -2   7   6       12.53       16.10      8.39 o 
  -1   7   6      436.07      457.58     13.96 o 
   0   7   6      271.63      285.47     12.37 o 
   1   7   6        0.45       -1.23      6.36 o 
   2   7   6      274.36      286.48     35.52 o 
   3   7   6       63.06       48.37     13.66 o 
  -7   8   6      171.34      184.14     14.11 o 
  -6   8   6       67.01       52.67     10.07 o 
  -5   8   6       20.57       21.28      8.54 o 
  -4   8   6        5.54        7.30      9.52 o 
  -3   8   6      244.71      269.25     25.92 o 
  -2   8   6      223.85      235.59     17.59 o 
  -1   8   6      415.50      432.33     13.81 o 
   0   8   6      301.95      325.94     14.52 o 
   1   8   6      633.27      639.34     27.76 o 
   2   8   6      168.89      163.33     18.06 o 
  -6   9   6       36.32       53.55     20.33 o 
  -5   9   6       14.00       18.04     16.89 o 
  -4   9   6       30.43       34.47     12.25 o 
  -3   9   6       33.33       29.64     11.52 o 
  -2   9   6       38.42       42.61     12.22 o 
  -1   9   6       12.54        6.90     10.22 o 
   0   9   6       65.08       66.45      9.98 o 
   1   9   6      180.16      171.80     19.24 o 
  -5  10   6      108.23      108.54     24.34 o 
  -4  10   6       34.91       37.88     13.55 o 
  -3  10   6       35.33       33.65     12.76 o 
  -2  10   6        5.14        5.09     11.93 o 
  -1  10   6        7.70        8.28     12.55 o 
   0  10   6        2.32       -1.20     12.04 o 
  -1 -13   7        0.00        1.16      9.59 o 
   0 -13   7        1.88        6.01     12.10 o 
   1 -13   7        3.05        5.15     16.32 o 
   2 -13   7       26.55       34.36     18.90 o 
   3 -13   7      135.14      147.88     18.62 o 
  -2 -12   7        0.01        2.67      6.40 o 
  -1 -12   7       22.57       23.54      7.78 o 
   0 -12   7      187.16      180.60     13.05 o 
   1 -12   7      113.93      124.29     20.91 o 
   2 -12   7      303.78      302.42     21.16 o 
   3 -12   7        4.11        2.86     11.03 o 
   4 -12   7       40.25       45.93     13.49 o 
   5 -12   7       65.20       84.39     16.09 o 
  -3 -11   7       41.95       45.62      6.56 o 
  -2 -11   7       66.55       76.14      7.08 o 
  -1 -11   7        0.43        0.19      5.22 o 
   0 -11   7        4.84        3.66      5.85 o 
   1 -11   7        9.38        9.45      6.31 o 
   2 -11   7      391.20      373.75     30.94 o 
   3 -11   7       20.84       25.17     10.97 o 
   4 -11   7       61.25       60.45     13.86 o 
   5 -11   7       21.58       18.15     12.51 o 
  -4 -10   7       75.73       77.81      6.25 o 
  -3 -10   7       94.01      100.50      6.64 o 
  -2 -10   7      451.88      489.64     11.68 o 
  -1 -10   7       94.10       96.53      7.28 o 
   0 -10   7        4.93        6.44      5.10 o 
   1 -10   7      268.66      285.92     10.34 o 
   2 -10   7      306.50      297.41     14.45 o 
   3 -10   7       13.43       13.09      9.69 o 
   4 -10   7      600.56      590.87     25.12 o 
   5 -10   7       18.72       20.19     11.74 o 
   6 -10   7       75.72       73.62     16.09 o 
  -5  -9   7        0.11       -2.74      8.88 o 
  -4  -9   7        6.11        8.09      4.36 o 
  -3  -9   7       19.30       18.37      4.18 o 
  -2  -9   7      212.80      210.68      7.69 o 
  -1  -9   7       16.72       14.22      4.59 o 
   0  -9   7      529.12      535.20     11.59 o 
   1  -9   7      141.53      151.22      7.71 o 
   2  -9   7     1523.35     1477.58     22.51 o 
   3  -9   7      148.33      164.50     14.05 o 
   4  -9   7      454.96      449.93     21.57 o 
   5  -9   7        0.34        0.80      9.74 o 
   6  -9   7      421.77      452.32     25.80 o 
  -6  -8   7        1.49        1.25      9.28 o 
  -5  -8   7       70.34       84.18     11.17 o 
  -4  -8   7        0.24        0.44      5.16 o 
  -3  -8   7       26.75       25.66      3.17 o 
  -2  -8   7        0.55        1.71      2.94 o 
  -1  -8   7       18.83       22.98      3.72 o 
   0  -8   7        0.46        0.43      3.33 o 
   1  -8   7       24.30       21.94      4.24 o 
   2  -8   7      150.70      144.10      7.67 o 
   3  -8   7       36.45       32.22      8.91 o 
   4  -8   7      361.43      380.15     19.44 o 
   5  -8   7       32.65       39.60     11.32 o 
   6  -8   7      139.85      144.73     17.21 o 
   7  -8   7       54.94       58.57     15.56 o 
  -6  -7   7       50.80       47.31     10.20 o 
  -5  -7   7       15.11       16.76      5.86 o 
  -4  -7   7       95.85       80.51      6.84 o 
  -3  -7   7       23.34       31.79      4.42 o 
  -2  -7   7      516.35      515.04     13.32 o 
  -1  -7   7      406.77      412.69      7.53 o 
   0  -7   7       86.68       85.90      4.60 o 
   1  -7   7      567.39      547.96      8.92 o 
   2  -7   7       93.93       90.83      6.71 o 
   3  -7   7        0.01        0.65      4.62 o 
   4  -7   7      111.07      134.43     13.05 o 
   5  -7   7       63.43       68.26     12.04 o 
   6  -7   7        0.28        2.81     10.32 o 
   7  -7   7      271.46      310.89     24.30 o 
  -7  -6   7        0.54        5.15     19.47 o 
  -6  -6   7        1.94        0.89      7.54 o 
  -5  -6   7       21.58       17.80      5.00 o 
  -4  -6   7        5.17        4.93      3.82 o 
  -3  -6   7      229.07      219.05      6.85 o 
  -2  -6   7      125.32      129.55      3.85 o 
  -1  -6   7        0.05        0.43      2.10 o 
   0  -6   7      102.55       96.96      4.63 o 
   1  -6   7      361.68      341.05      6.94 o 
   2  -6   7       50.19       49.13      4.16 o 
   3  -6   7       39.97       39.68      5.71 o 
   4  -6   7       19.60       18.18      8.07 o 
   5  -6   7        5.52        4.36      8.07 o 
   6  -6   7       61.51       67.75     13.56 o 
   7  -6   7        5.81        4.99     12.39 o 
  -7  -5   7        7.50        6.08      8.57 o 
  -6  -5   7        1.83        3.34      6.58 o 
  -5  -5   7       20.15       17.64      5.61 o 
  -4  -5   7       26.37       24.12      3.37 o 
  -3  -5   7      510.73      516.67      9.85 o 
  -2  -5   7       32.96       29.87      3.17 o 
  -1  -5   7       20.68       15.79      2.16 o 
   0  -5   7        4.98        6.26      2.42 o 
   1  -5   7        9.84       12.58      2.59 o 
   2  -5   7        6.31        4.46      2.75 o 
   3  -5   7      272.88      281.48      9.37 o 
   4  -5   7       10.17        6.90      7.08 o 
   5  -5   7        3.67        5.20      8.56 o 
   6  -5   7       31.28       31.92     11.61 o 
   7  -5   7        0.63        0.87     11.33 o 
  -7  -4   7       35.95       33.56      8.73 o 
  -6  -4   7       10.42       12.05      5.92 o 
  -5  -4   7      123.14      109.15      6.32 o 
  -4  -4   7      206.02      207.62     13.05 o 
  -3  -4   7        0.25        0.90      1.70 o 
  -2  -4   7        1.85        1.59      1.87 o 
  -1  -4   7       93.07       97.96      3.33 o 
   0  -4   7      451.43      466.23      7.02 o 
   1  -4   7        0.20        0.74      2.31 o 
   2  -4   7      163.01      182.68      5.63 o 
   3  -4   7       13.91       13.85      4.14 o 
   4  -4   7       19.36       17.36      7.66 o 
   5  -4   7      652.15      681.01     25.12 o 
   6  -4   7      251.09      250.12     18.84 o 
   7  -4   7       45.25       36.99     13.84 o 
  -8  -3   7       31.08       22.91     11.45 o 
  -7  -3   7      224.09      224.48     17.84 o 
  -6  -3   7      218.68      215.53      7.61 o 
  -5  -3   7      107.09      101.64     10.36 o 
  -4  -3   7      510.47      484.53     16.91 o 
  -3  -3   7        6.30        5.73      7.73 o 
  -2  -3   7        5.77        2.55      1.79 o 
  -1  -3   7        6.13        3.57      1.66 o 
   0  -3   7      150.60      172.84      4.65 o 
   1  -3   7       50.07       42.69      3.31 o 
   2  -3   7      327.50      343.36      5.98 o 
   3  -3   7        3.40        1.91      3.75 o 
   4  -3   7       57.94       55.91      9.38 o 
   5  -3   7       18.35       13.50      9.01 o 
   6  -3   7      491.82      485.18     24.11 o 
   7  -3   7      227.58      225.01     20.96 o 
  -8  -2   7      204.14      213.23     12.55 o 
  -7  -2   7      465.82      480.19     12.13 o 
  -6  -2   7        0.13        0.13      3.14 o 
  -5  -2   7       15.85       17.70      7.28 o 
  -4  -2   7      103.33      110.71      9.71 o 
  -3  -2   7       62.49       60.42     10.60 o 
  -2  -2   7      208.16      209.44      6.45 o 
  -1  -2   7        0.00       -0.14      1.72 o 
   0  -2   7       25.55       32.81      2.69 o 
   1  -2   7     1053.62     1113.90     16.68 o 
   2  -2   7      100.00       96.43      4.07 o 
   3  -2   7      191.80      189.66      8.27 o 
   4  -2   7      401.57      382.23     18.33 o 
   5  -2   7      140.86      136.08     13.77 o 
   6  -2   7       85.38       73.60     13.56 o 
   7  -2   7       21.84       22.58     13.06 o 
  -8  -1   7      101.31      107.89      9.82 o 
  -7  -1   7        2.72        2.40      4.56 o 
  -6  -1   7       71.32       75.45      5.60 o 
  -5  -1   7        5.08        5.03      2.52 o 
  -4  -1   7       44.44       40.66      3.74 o 
  -3  -1   7       10.78       12.18      3.14 o 
  -2  -1   7      157.33      152.67      3.32 o 
  -1  -1   7      300.42      312.72      5.87 o 
   0  -1   7       20.55       25.54      2.97 o 
   1  -1   7       13.63       13.82      2.49 o 
   2  -1   7       28.09       21.85      3.08 o 
   3  -1   7        2.04        0.87      3.87 o 
   4  -1   7      202.95      215.21     15.19 o 
   5  -1   7       22.94       21.20      9.82 o 
   6  -1   7      152.53      166.28     12.46 o 
  -8   0   7       22.69       20.72      7.46 o 
  -7   0   7        7.43       10.64      5.57 o 
  -6   0   7      169.67      170.06      7.39 o 
  -5   0   7      427.98      454.61      8.97 o 
  -4   0   7        2.98        4.40      2.34 o 
  -3   0   7        1.12        0.00      1.82 o 
  -2   0   7        4.84        2.72      1.88 o 
  -1   0   7      443.85      474.56      7.95 o 
   0   0   7       70.11       75.54      3.67 o 
   1   0   7      135.18      124.58      4.57 o 
   2   0   7       38.03       37.30      3.86 o 
   3   0   7       48.10       47.22      6.99 o 
   4   0   7      198.84      215.88     12.84 o 
   5   0   7       95.55       81.89     12.74 o 
   6   0   7       65.28       54.78     13.55 o 
  -8   1   7       15.08       12.03     10.31 o 
  -7   1   7       28.74       30.09      6.76 o 
  -6   1   7       35.54       36.65      5.77 o 
  -5   1   7       75.06       79.68      4.80 o 
  -4   1   7       24.56       29.14      3.68 o 
  -3   1   7      246.95      236.05      4.67 o 
  -2   1   7       29.62       28.02      2.95 o 
  -1   1   7      337.40      317.97      7.33 o 
   0   1   7       14.81       16.16      2.97 o 
   1   1   7      339.06      346.30      6.89 o 
   2   1   7      307.39      317.86      8.88 o 
   3   1   7      187.00      178.45     11.12 o 
   4   1   7      176.95      176.45     11.95 o 
   5   1   7       14.78       18.19     10.71 o 
   6   1   7        1.98        1.38     11.46 o 
  -8   2   7       26.11       29.21     11.74 o 
  -7   2   7       83.47       84.82      9.00 o 
  -6   2   7        3.10        0.59      4.24 o 
  -5   2   7        7.09        9.05      4.01 o 
  -4   2   7        6.81        8.92      2.48 o 
  -3   2   7       33.26       33.48      3.03 o 
  -2   2   7        1.70        2.99      2.64 o 
  -1   2   7       72.08       75.02      5.18 o 
   0   2   7      169.89      162.95      5.74 o 
   1   2   7      392.44      425.04      9.58 o 
   2   2   7      192.04      187.47     10.86 o 
   3   2   7     1043.04     1023.02     17.93 o 
   4   2   7       78.18       69.91     12.45 o 
   5   2   7       63.53       54.32     13.14 o 
   6   2   7        4.00        7.46     13.26 o 
  -8   3   7      158.47      181.00     19.76 o 
  -7   3   7        2.00        2.29      9.16 o 
  -6   3   7       20.26       15.47      3.21 o 
  -5   3   7       39.58       38.94      3.82 o 
  -4   3   7        9.14       12.86      3.21 o 
  -3   3   7      389.18      402.34      7.97 o 
  -2   3   7       11.33       12.43      3.35 o 
  -1   3   7       14.86       19.79      3.84 o 
   0   3   7        7.04        7.62      3.42 o 
   1   3   7      126.97      125.42      7.91 o 
   2   3   7       20.40       15.99      5.51 o 
   3   3   7       90.82      103.74      8.08 o 
   4   3   7      118.44      101.54     20.62 o 
   5   3   7      174.57      158.43     17.72 o 
  -8   4   7       57.72       60.87      6.71 o 
  -7   4   7        0.02        0.68      4.25 o 
  -6   4   7       93.73       90.54      6.12 o 
  -5   4   7      313.31      308.25      9.24 o 
  -4   4   7        4.27        1.32      3.39 o 
  -3   4   7      112.11      116.47      6.26 o 
  -2   4   7        2.24        4.67      3.60 o 
  -1   4   7        0.92        2.46      3.40 o 
   0   4   7      242.45      236.84     11.79 o 
   1   4   7      213.14      216.10      9.92 o 
   2   4   7       12.24       16.50      6.24 o 
   3   4   7      175.58      171.84     15.59 o 
   4   4   7       36.61       30.07     12.35 o 
   5   4   7        0.76        0.37     12.39 o 
  -8   5   7        0.14        0.94      7.56 o 
  -7   5   7       51.33       47.39      6.45 o 
  -6   5   7        1.93        2.45      4.87 o 
  -5   5   7       16.57       17.20      5.09 o 
  -4   5   7       24.84       22.89      5.18 o 
  -3   5   7       80.92       83.85      6.05 o 
  -2   5   7       18.93       21.05      4.78 o 
  -1   5   7       35.22       37.81      5.93 o 
   0   5   7        5.46        5.86      7.46 o 
   1   5   7      152.09      150.29     13.03 o 
   2   5   7      331.88      315.32     13.82 o 
   3   5   7       60.48       44.30     12.42 o 
   4   5   7        4.93        1.98     11.70 o 
  -7   6   7        1.00        0.77      6.17 o 
  -6   6   7       77.60       73.19      7.51 o 
  -5   6   7      177.24      168.81      9.57 o 
  -4   6   7      193.89      172.63      9.55 o 
  -3   6   7       12.09       13.91      5.06 o 
  -2   6   7       44.88       39.45      6.37 o 
  -1   6   7      245.84      256.41     17.76 o 
   0   6   7       71.03       70.77      6.98 o 
   1   6   7      169.96      154.87     10.61 o 
   2   6   7       45.17       55.55     17.47 o 
   3   6   7        1.30        1.43     11.54 o 
  -7   7   7       44.04       37.54      8.24 o 
  -6   7   7       12.77       10.02      6.85 o 
  -5   7   7        8.89        7.33      7.47 o 
  -4   7   7       42.00       28.66      8.02 o 
  -3   7   7      111.40      101.92     10.47 o 
  -2   7   7       36.05       35.46     10.19 o 
  -1   7   7       21.73       25.06      9.72 o 
   0   7   7       67.31       57.31      7.60 o 
   1   7   7       57.74       61.25      9.00 o 
   2   7   7      161.49      151.58     17.21 o 
   3   7   7       21.13       16.87     13.26 o 
  -6   8   7        7.62       11.92      9.53 o 
  -5   8   7      207.13      209.36     25.20 o 
  -4   8   7       19.73        7.73     14.89 o 
  -3   8   7      272.48      273.94     21.77 o 
  -2   8   7        5.90        9.83     10.21 o 
  -1   8   7       92.93       89.73     14.36 o 
   0   8   7       10.01        3.02     10.10 o 
   1   8   7       81.72       96.51     15.39 o 
   2   8   7       25.76       18.13     13.93 o 
  -5   9   7        0.02       -0.29     17.47 o 
  -4   9   7       13.29       25.48     17.18 o 
  -3   9   7      147.86      159.55     16.91 o 
  -2   9   7      100.99       91.49     15.58 o 
  -1   9   7       61.74       59.80     14.25 o 
   0   9   7        0.28       -1.59     11.84 o 
  -3  10   7       95.57       96.19     16.49 o 
   0 -13   8        0.00        1.37     12.51 o 
   1 -13   8        0.02        1.43     16.61 o 
   2 -13   8      215.55      261.77     31.50 o 
  -2 -12   8       77.09       79.74      8.07 o 
  -1 -12   8        2.34        2.30      6.24 o 
   0 -12   8        0.47       -0.71      7.68 o 
   1 -12   8       68.97       81.61     19.47 o 
   2 -12   8       45.02       59.28     18.04 o 
   3 -12   8        7.28       11.66     12.42 o 
   4 -12   8       11.28        9.58     13.21 o 
  -3 -11   8       14.25       11.49      5.75 o 
  -2 -11   8       20.71       22.51      5.84 o 
  -1 -11   8       30.45       28.82      6.41 o 
   0 -11   8       18.68       20.01      6.57 o 
   1 -11   8       60.04       64.12      9.36 o 
   2 -11   8      195.61      213.58     17.81 o 
   3 -11   8       79.94       79.00     13.84 o 
   4 -11   8       71.68       85.65     15.48 o 
   5 -11   8        3.29        5.25     12.27 o 
  -4 -10   8       34.43       54.41     12.01 o 
  -3 -10   8       47.72       52.19      5.59 o 
  -2 -10   8      256.78      236.09      8.84 o 
  -1 -10   8       53.78       50.18      6.33 o 
   0 -10   8     1234.04     1181.37     19.66 o 
   1 -10   8      332.14      345.37     12.50 o 
   2 -10   8        1.49       -0.81      6.54 o 
   3 -10   8      111.42      108.67     13.36 o 
   4 -10   8        7.93        6.16     10.53 o 
   5 -10   8       30.33       32.43     12.99 o 
  -5  -9   8       58.94       51.32     10.75 o 
  -4  -9   8        0.36       -1.07      7.59 o 
  -3  -9   8        2.82        0.27      4.16 o 
  -2  -9   8       16.85       23.31      4.50 o 
  -1  -9   8      442.47      436.14     11.12 o 
   0  -9   8       78.67       79.13      6.64 o 
   1  -9   8      312.09      318.49     10.23 o 
   2  -9   8      457.77      434.22     13.83 o 
   3  -9   8      133.96      120.79     13.05 o 
   4  -9   8      322.22      332.95     20.56 o 
   5  -9   8       83.11       65.07     13.77 o 
   6  -9   8      213.02      233.38     20.94 o 
  -6  -8   8        0.62        1.01      8.85 o 
  -5  -8   8       66.11       70.17      8.17 o 
  -4  -8   8       11.46        9.98      5.64 o 
  -3  -8   8       51.05       48.68      5.59 o 
  -2  -8   8      271.07      271.38      6.88 o 
  -1  -8   8     1041.81     1091.12     21.12 o 
   0  -8   8      392.74      377.17     12.37 o 
   1  -8   8       76.33       79.81      6.01 o 
   2  -8   8      612.04      661.76     13.86 o 
   3  -8   8       28.15       25.26      9.10 o 
   4  -8   8      289.38      290.02     19.34 o 
   5  -8   8       53.71       58.70     12.45 o 
   6  -8   8      407.15      414.36     24.91 o 
  -6  -7   8       25.18       24.29      6.89 o 
  -5  -7   8        1.36        2.05      5.08 o 
  -4  -7   8      160.21      146.51      9.01 o 
  -3  -7   8      410.02      403.58     12.42 o 
  -2  -7   8      115.05      112.89      4.35 o 
  -1  -7   8      210.55      194.75      6.29 o 
   0  -7   8        0.00        0.90      2.91 o 
   1  -7   8        3.75        4.90      3.60 o 
   2  -7   8      134.03      136.11      7.38 o 
   3  -7   8      402.81      401.43     15.36 o 
   4  -7   8      267.43      273.23     17.62 o 
   5  -7   8        2.20        1.82      9.51 o 
   6  -7   8      104.17      117.99     16.57 o 
  -6  -6   8        1.81        1.27      5.15 o 
  -5  -6   8        5.15        5.30      4.08 o 
  -4  -6   8        0.07        1.05      3.55 o 
  -3  -6   8       53.88       60.42      4.57 o 
  -2  -6   8      376.98      372.21     10.89 o 
  -1  -6   8       22.92       28.27      3.17 o 
   0  -6   8      208.82      201.42      6.14 o 
   1  -6   8       17.07       17.60      3.42 o 
   2  -6   8       35.60       34.03      4.86 o 
   3  -6   8       32.50       36.17      6.25 o 
   4  -6   8       40.29       44.67     10.27 o 
   5  -6   8      546.04      585.38     25.12 o 
   6  -6   8       98.61       86.69     15.48 o 
  -7  -5   8        1.75        4.67      8.22 o 
  -6  -5   8       24.83       17.32      6.56 o 
  -5  -5   8        0.57        1.28      3.32 o 
  -4  -5   8      672.93      654.06      9.87 o 
  -3  -5   8      819.49      851.82     17.21 o 
  -2  -5   8        9.37        8.31      2.85 o 
  -1  -5   8      126.33      121.07      4.08 o 
   0  -5   8      166.94      165.62      5.28 o 
   1  -5   8      187.41      166.46      6.24 o 
   2  -5   8        3.68        3.20      3.73 o 
   3  -5   8        5.78        5.45      4.89 o 
   4  -5   8       10.41        6.54      8.39 o 
   5  -5   8      487.63      513.16     50.71 o 
   6  -5   8      408.03      429.63     24.60 o 
  -7  -4   8       31.10       29.12      8.01 o 
  -6  -4   8      255.95      245.19     27.21 o 
  -5  -4   8      147.67      135.98     12.85 o 
  -4  -4   8        2.05        4.44      7.29 o 
  -3  -4   8       33.87       31.90      3.28 o 
  -2  -4   8       82.33       79.30      4.43 o 
  -1  -4   8      131.67      131.55      4.08 o 
   0  -4   8       78.57       84.55      4.05 o 
   1  -4   8       24.49       28.52      3.43 o 
   2  -4   8      205.70      220.59      8.21 o 
   3  -4   8      167.93      154.63      9.17 o 
   4  -4   8      721.15      738.49     25.13 o 
   5  -4   8       33.92       33.65     10.82 o 
   6  -4   8        0.77       -2.47     10.41 o 
  -7  -3   8      285.67      287.11      9.96 o 
  -6  -3   8      192.71      177.09      6.20 o 
  -5  -3   8     1116.29     1145.65     27.29 o 
  -4  -3   8        8.78        4.30      9.74 o 
  -3  -3   8       70.81       72.07      5.45 o 
  -2  -3   8        2.39        5.46      2.51 o 
  -1  -3   8      114.90       96.90      3.69 o 
   0  -3   8        5.07        3.45      2.36 o 
   1  -3   8      107.63      113.84      5.05 o 
   2  -3   8       18.31       17.95      3.47 o 
   3  -3   8      332.08      347.56     12.10 o 
   4  -3   8       45.05       45.12      9.90 o 
   5  -3   8      102.30       95.72     13.26 o 
   6  -3   8        0.00       -3.03     11.11 o 
  -8  -2   8      445.13      455.99     15.09 o 
  -7  -2   8      151.67      175.56      8.18 o 
  -6  -2   8     1207.48     1214.85     36.16 o 
  -5  -2   8     1284.86     1332.67     28.80 o 
  -4  -2   8       50.22       42.67     12.31 o 
  -3  -2   8      100.68      105.21      4.85 o 
  -2  -2   8       46.98       38.61      4.16 o 
  -1  -2   8      360.97      356.24      6.52 o 
   0  -2   8       36.97       25.12      2.92 o 
   1  -2   8       15.05       14.28      2.84 o 
   2  -2   8        2.05        0.99      3.40 o 
   3  -2   8     1157.79     1192.00     23.65 o 
   4  -2   8      173.77      196.08     15.39 o 
   5  -2   8        8.30        7.78      9.62 o 
   6  -2   8       52.02       43.24     19.47 o 
  -8  -1   8       83.48       84.91      8.81 o 
  -7  -1   8      119.99      109.83      8.20 o 
  -6  -1   8       86.70       88.58      5.85 o 
  -5  -1   8       15.37       12.55      2.92 o 
  -4  -1   8       53.13       49.95      3.94 o 
  -3  -1   8      559.70      527.29     18.48 o 
  -2  -1   8       80.06       93.35      3.55 o 
  -1  -1   8        6.41        7.61      2.48 o 
   0  -1   8       10.05        7.99      2.87 o 
   1  -1   8      227.61      216.38      6.33 o 
   2  -1   8      366.69      394.34      9.79 o 
   3  -1   8       30.29       33.21      7.16 o 
   4  -1   8       71.89       68.73     11.52 o 
   5  -1   8      268.91      251.14     19.43 o 
   6  -1   8        7.67        1.43     12.25 o 
  -8   0   8       82.45       93.26      9.40 o 
  -7   0   8      698.76      741.05     26.36 o 
  -6   0   8      397.72      406.23     11.14 o 
  -5   0   8       83.76       85.16      5.53 o 
  -4   0   8      607.85      615.97     19.88 o 
  -3   0   8      362.36      375.10     10.71 o 
  -2   0   8        0.10       -0.25      2.25 o 
  -1   0   8       64.61       68.03      4.21 o 
   0   0   8       60.58       55.24      4.24 o 
   1   0   8      147.74      146.40      5.91 o 
   2   0   8      250.29      241.03      9.19 o 
   3   0   8        3.00        2.09      6.06 o 
   4   0   8       57.91       55.42      9.03 o 
   5   0   8       21.66        7.59     10.12 o 
   6   0   8      117.44      109.95     16.80 o 
  -8   1   8       23.21       31.21     10.88 o 
  -7   1   8       20.00       21.21      6.56 o 
  -6   1   8       54.34       54.98      6.48 o 
  -5   1   8      197.20      196.22      7.59 o 
  -4   1   8        0.00        0.01      3.31 o 
  -3   1   8      209.74      216.85      5.59 o 
  -2   1   8      407.84      410.20      8.72 o 
  -1   1   8       91.19       81.88      4.86 o 
   0   1   8      192.89      193.27      7.40 o 
   1   1   8      852.52      831.74     13.27 o 
   2   1   8      179.31      167.75     11.01 o 
   3   1   8       53.64       45.12      8.43 o 
   4   1   8       12.41        9.03      9.87 o 
   5   1   8        5.65        5.36     11.02 o 
  -8   2   8      152.88      162.95     18.62 o 
  -7   2   8        0.89        0.33      6.36 o 
  -6   2   8       96.02       92.68      8.40 o 
  -5   2   8      113.95      108.04      7.19 o 
  -4   2   8      193.17      202.36      5.79 o 
  -3   2   8       16.24       17.45      3.27 o 
  -2   2   8       97.99       97.31      5.22 o 
  -1   2   8      515.91      527.33     11.93 o 
   0   2   8      152.51      163.44      6.72 o 
   1   2   8       24.25       28.61      5.70 o 
   2   2   8      187.22      191.42     11.90 o 
   3   2   8       47.14       33.80      8.30 o 
   4   2   8      127.07      105.91     14.98 o 
   5   2   8       66.20       81.59     15.41 o 
  -8   3   8      159.62      162.95     18.90 o 
  -7   3   8       11.56        9.74     10.59 o 
  -6   3   8      288.16      266.93     11.27 o 
  -5   3   8       17.64       18.66      3.54 o 
  -4   3   8      415.33      366.79      8.52 o 
  -3   3   8       12.42       10.96      3.59 o 
  -2   3   8        3.06        6.10      3.59 o 
  -1   3   8      526.40      513.90     13.31 o 
   0   3   8      457.94      475.11     11.75 o 
   1   3   8        0.02       -0.41      6.88 o 
   2   3   8        1.89        1.26      6.63 o 
   3   3   8       27.74       29.62      8.75 o 
   4   3   8       13.45        3.58     10.33 o 
  -8   4   8       42.13       48.68     15.18 o 
  -7   4   8        9.35        5.20      5.07 o 
  -6   4   8       14.09       10.57      4.49 o 
  -5   4   8       26.08       19.71      4.72 o 
  -4   4   8      118.85      101.04      6.66 o 
  -3   4   8       17.98       15.79      4.70 o 
  -2   4   8      442.71      426.83     10.90 o 
  -1   4   8      152.70      150.44      8.04 o 
   0   4   8      106.34      119.38      9.81 o 
   1   4   8      341.81      295.22     18.53 o 
   2   4   8       77.04       65.25     11.84 o 
   3   4   8        0.32       -0.72     10.07 o 
   4   4   8        0.27        2.57     12.45 o 
  -7   5   8      122.46      118.78      8.86 o 
  -6   5   8        0.46        0.60      5.08 o 
  -5   5   8       55.46       57.26      6.54 o 
  -4   5   8        2.60        0.47      4.85 o 
  -3   5   8        7.92        8.18      5.23 o 
  -2   5   8        1.62       -0.09      4.58 o 
  -1   5   8        1.71        3.01      5.33 o 
   0   5   8       38.01       38.18     10.21 o 
   1   5   8       71.70       58.42     16.04 o 
   2   5   8       97.73       73.39      9.20 o 
   3   5   8        0.09       -2.57     11.44 o 
  -7   6   8       62.42       58.56      7.98 o 
  -6   6   8       50.32       46.08      7.48 o 
  -5   6   8        9.04       10.74      6.13 o 
  -4   6   8       17.88       14.92      6.18 o 
  -3   6   8       99.92       89.43      9.62 o 
  -2   6   8      518.67      527.07     18.35 o 
  -1   6   8       15.38       15.18      9.72 o 
   0   6   8        1.24       -0.44      9.17 o 
   1   6   8       77.31       71.13     13.35 o 
   2   6   8       15.88       13.46     17.18 o 
   3   6   8        2.98        2.60     12.25 o 
  -6   7   8       10.27        7.08      7.36 o 
  -5   7   8       50.89       51.50      9.75 o 
  -4   7   8       67.35       65.68     12.33 o 
  -3   7   8       27.86       28.06     15.75 o 
  -2   7   8       99.50      110.67     14.47 o 
  -1   7   8      462.82      458.56     23.90 o 
   0   7   8       18.11       16.19     11.84 o 
   1   7   8       20.22       10.95     11.90 o 
   2   7   8        1.68       -2.76     12.33 o 
  -5   8   8        3.65        4.87     16.89 o 
  -4   8   8        7.93        1.43     14.89 o 
  -3   8   8       16.58        9.45     15.46 o 
  -2   8   8       34.76       35.72     12.35 o 
  -1   8   8       44.13       42.71     13.05 o 
   0   8   8      224.99      236.11     20.33 o 
  -3   9   8       38.20       26.92     20.33 o 
  -2   9   8       29.37       38.56     14.97 o 
  -1 -12   9       16.76       12.27      6.94 o 
   0 -12   9       31.17       24.58      8.80 o 
   1 -12   9        0.42        1.72     15.18 o 
   2 -12   9        4.97       10.02     16.89 o 
   3 -12   9        0.19       -0.57     15.75 o 
  -3 -11   9        9.37        9.46     11.01 o 
  -2 -11   9       12.49        9.83      6.58 o 
  -1 -11   9        0.00        0.72      5.74 o 
   0 -11   9      200.55      203.77     11.14 o 
   1 -11   9       70.45       78.91     10.04 o 
   2 -11   9        2.65        1.15     14.60 o 
   3 -11   9       90.97      105.72     15.29 o 
   4 -11   9       19.98       16.77     13.29 o 
  -4 -10   9       14.97       18.52     10.27 o 
  -3 -10   9       80.03       66.01     11.91 o 
  -2 -10   9       12.43       10.63      4.84 o 
  -1 -10   9       14.59       15.74      6.50 o 
   0 -10   9       35.50       41.95      7.71 o 
   1 -10   9        0.22       -0.73      6.51 o 
   2 -10   9       47.00       38.37     15.46 o 
   3 -10   9      152.33      171.68     16.70 o 
   4 -10   9      103.87      101.71     15.53 o 
   5 -10   9       82.68       68.37     15.39 o 
  -5  -9   9      101.36       85.14     12.26 o 
  -4  -9   9        2.41        3.09      8.36 o 
  -3  -9   9      132.05      118.60     12.24 o 
  -2  -9   9       21.78       22.25      4.35 o 
  -1  -9   9      168.13      159.74      8.03 o 
   0  -9   9       29.77       28.22      5.51 o 
   1  -9   9       80.06       82.41      7.55 o 
   2  -9   9      207.87      220.43     11.57 o 
   3  -9   9       12.74       11.54     10.15 o 
   4  -9   9      333.86      362.33     22.21 o 
   5  -9   9       25.79       22.71     12.64 o 
  -5  -8   9      115.87      104.88      8.87 o 
  -4  -8   9        0.58        2.14      5.28 o 
  -3  -8   9      197.96      182.98      9.93 o 
  -2  -8   9      352.45      320.88      6.87 o 
  -1  -8   9      469.36      438.31     12.32 o 
   0  -8   9       14.91       12.51      4.53 o 
   1  -8   9      410.33      455.21     11.62 o 
   2  -8   9       10.19        8.35      5.51 o 
   3  -8   9      130.44      143.83     14.16 o 
   4  -8   9       28.11       35.51     11.34 o 
   5  -8   9       42.44       41.74     13.45 o 
  -6  -7   9        3.13        1.05      5.75 o 
  -5  -7   9       47.31       48.46      6.35 o 
  -4  -7   9       32.79       26.07      5.44 o 
  -3  -7   9       38.01       39.87      6.06 o 
  -2  -7   9       41.65       38.87      5.20 o 
  -1  -7   9       14.62       10.58      3.33 o 
   0  -7   9        4.36        3.30      3.92 o 
   1  -7   9       17.00        9.64      4.25 o 
   2  -7   9      198.76      208.77      9.10 o 
   3  -7   9       13.96       12.58      8.56 o 
   4  -7   9       99.06      108.53     18.90 o 
   5  -7   9        6.91        3.75     10.68 o 
   6  -7   9       52.53       63.40     15.53 o 
  -6  -6   9       46.59       42.72      6.00 o 
  -5  -6   9        6.20        7.40      4.19 o 
  -4  -6   9       68.93       62.91      5.36 o 
  -3  -6   9      337.17      341.60      9.80 o 
  -2  -6   9      178.64      172.05      7.03 o 
  -1  -6   9      181.28      184.90      6.00 o 
   0  -6   9      157.36      159.85      6.55 o 
   1  -6   9        4.16        4.30      3.84 o 
   2  -6   9       34.03       26.21      5.16 o 
   3  -6   9      223.73      214.39     16.30 o 
   4  -6   9       26.75       19.78      9.81 o 
   5  -6   9       23.99       19.96     11.83 o 
   6  -6   9       50.21       50.36     15.17 o 
  -7  -5   9       38.35       36.13      8.29 o 
  -6  -5   9      129.38      118.35      9.12 o 
  -5  -5   9       19.39       18.99      3.52 o 
  -4  -5   9      242.72      241.60      6.83 o 
  -3  -5   9        0.01       -1.24      3.06 o 
  -2  -5   9       30.75       28.84      3.90 o 
  -1  -5   9      411.31      402.13      7.31 o 
   0  -5   9      454.58      464.70      8.26 o 
   1  -5   9       29.99       31.46      4.43 o 
   2  -5   9       14.21        9.80      4.42 o 
   3  -5   9       42.46       41.46      9.69 o 
   4  -5   9       13.43       11.36      9.20 o 
   5  -5   9       85.46       74.46     13.66 o 
   6  -5   9       26.01       18.72     13.04 o 
  -7  -4   9       16.57       18.19      6.71 o 
  -6  -4   9        2.61        3.15     14.89 o 
  -5  -4   9       79.83       86.49     12.10 o 
  -4  -4   9      454.04      449.24     27.50 o 
  -3  -4   9       78.79       80.73      5.20 o 
  -2  -4   9      184.04      179.76      6.54 o 
  -1  -4   9        3.65        5.01      2.53 o 
   0  -4   9       38.71       44.74      3.74 o 
   1  -4   9       26.41       29.62      4.15 o 
   2  -4   9        0.01       -0.27      3.84 o 
   3  -4   9      106.62       99.41     11.54 o 
   4  -4   9       12.08       12.87      9.41 o 
   5  -4   9       67.35       66.27     13.86 o 
   6  -4   9      188.22      183.50     18.93 o 
  -7  -3   9      233.93      231.15     11.34 o 
  -6  -3   9       36.05       43.81     16.32 o 
  -5  -3   9       39.65       56.12     10.91 o 
  -4  -3   9      425.71      431.47     26.93 o 
  -3  -3   9     1085.58     1024.90     17.96 o 
  -2  -3   9     1083.73     1083.43     13.44 o 
  -1  -3   9       18.73       17.67      2.86 o 
   0  -3   9        7.75        8.55      2.84 o 
   1  -3   9        0.41        0.31      3.37 o 
   2  -3   9       26.18       29.14      4.79 o 
   3  -3   9      143.16      166.09     14.15 o 
   4  -3   9      523.11      489.15     37.53 o 
   5  -3   9        5.55        3.44     10.53 o 
   6  -3   9      107.84       90.71     15.99 o 
  -7  -2   9      519.49      522.42     11.74 o 
  -6  -2   9      172.10      173.36     15.56 o 
  -5  -2   9     1098.03     1148.23     28.47 o 
  -4  -2   9      575.25      546.13     12.27 o 
  -3  -2   9     1072.51     1096.23     50.07 o 
  -2  -2   9      844.74      854.00     22.18 o 
  -1  -2   9      232.13      233.59      5.73 o 
   0  -2   9      268.96      275.07      6.90 o 
   1  -2   9      114.25      121.28      6.13 o 
   2  -2   9      427.38      431.57     11.65 o 
   3  -2   9      370.60      362.54     15.58 o 
   4  -2   9       11.93       10.56      9.58 o 
   5  -2   9       22.38       25.52     12.25 o 
   6  -2   9       22.38       22.50     13.97 o 
  -7  -1   9       38.29       35.05      5.87 o 
  -6  -1   9       43.74       40.87      4.86 o 
  -5  -1   9        6.02        7.06      3.29 o 
  -4  -1   9      476.85      493.41     14.18 o 
  -3  -1   9       60.03       71.66      5.76 o 
  -2  -1   9      178.23      173.69      5.37 o 
  -1  -1   9      324.23      307.97      8.75 o 
   0  -1   9       55.92       62.50      4.31 o 
   1  -1   9      132.98      126.44      6.38 o 
   2  -1   9       15.02       19.83      5.22 o 
   3  -1   9        0.17       -0.89      6.77 o 
   4  -1   9      122.92      125.50     11.88 o 
   5  -1   9        1.18        6.26     11.33 o 
  -7   0   9       60.12       76.59      7.59 o 
  -6   0   9        0.08       -0.27      4.44 o 
  -5   0   9      447.10      455.83     11.74 o 
  -4   0   9       51.96       53.70      4.73 o 
  -3   0   9      447.02      452.86      8.14 o 
  -2   0   9      117.35      106.60      5.49 o 
  -1   0   9      195.49      202.89      6.59 o 
   0   0   9        0.62        0.18      3.30 o 
   1   0   9      719.00      686.27     12.61 o 
   2   0   9      348.57      350.92     14.83 o 
   3   0   9       35.52       40.85      8.49 o 
   4   0   9        0.14       -1.46      8.25 o 
   5   0   9        0.00        1.25     12.02 o 
  -7   1   9        0.01       -0.13      6.03 o 
  -6   1   9      170.99      174.49     10.12 o 
  -5   1   9       47.01       50.05      6.47 o 
  -4   1   9      159.76      159.57      8.03 o 
  -3   1   9      308.49      303.54      7.55 o 
  -2   1   9       63.25       60.75      5.01 o 
  -1   1   9      147.91      128.44      6.40 o 
   0   1   9       44.14       57.97      5.15 o 
   1   1   9       19.84       23.77      5.26 o 
   2   1   9       78.57       81.44      9.39 o 
   3   1   9       14.84       17.54      8.19 o 
   4   1   9        4.68        3.41     10.44 o 
   5   1   9       18.15       21.19     13.16 o 
  -7   2   9       58.78       56.73      8.88 o 
  -6   2   9        1.23        1.99      6.03 o 
  -5   2   9       48.03       49.25      7.28 o 
  -4   2   9       17.57       13.35      3.20 o 
  -3   2   9      294.46      293.48      8.70 o 
  -2   2   9      147.37      159.10      7.68 o 
  -1   2   9       19.21       18.44      4.90 o 
   0   2   9      102.19       83.94      6.53 o 
   1   2   9       20.18       23.59      7.62 o 
   2   2   9      309.99      316.32     15.38 o 
   3   2   9       20.16       13.22      8.90 o 
   4   2   9       17.18       16.06     11.74 o 
  -7   3   9        8.31        7.44     10.88 o 
  -6   3   9        8.78        5.15      9.16 o 
  -5   3   9       38.70       41.91      4.49 o 
  -4   3   9      179.55      146.20      7.38 o 
  -3   3   9        3.06        1.67      4.03 o 
  -2   3   9       93.01       77.35      6.70 o 
  -1   3   9      200.19      200.44      8.89 o 
   0   3   9       89.07       79.98      7.93 o 
   1   3   9        9.62        5.44      8.50 o 
   2   3   9       28.26       39.59      9.44 o 
   3   3   9       38.12       30.80     12.04 o 
   4   3   9        6.18        6.66     12.64 o 
  -7   4   9       49.13       52.40     14.60 o 
  -6   4   9      182.60      166.00      8.35 o 
  -5   4   9       12.57       12.47      4.93 o 
  -4   4   9       73.88       61.07      6.25 o 
  -3   4   9      189.13      194.71      9.44 o 
  -2   4   9        0.23        3.69      5.08 o 
  -1   4   9        9.73        6.96      5.64 o 
   0   4   9      738.96      780.38     26.54 o 
   1   4   9        9.01        2.43      9.58 o 
   2   4   9        1.24        1.56      8.65 o 
   3   4   9       41.04       40.11     13.64 o 
  -7   5   9       34.36       36.94     15.75 o 
  -6   5   9        1.33        1.82      5.52 o 
  -5   5   9      112.11      106.51      7.98 o 
  -4   5   9       41.97       46.30      6.79 o 
  -3   5   9       84.54       91.07      8.03 o 
  -2   5   9      357.84      379.49     15.77 o 
  -1   5   9        2.93        0.93      8.64 o 
   0   5   9       37.01       36.23     11.20 o 
   1   5   9       33.26       27.06     11.72 o 
   2   5   9        4.07        1.90     11.23 o 
  -6   6   9        0.20        0.11      6.67 o 
  -5   6   9       35.25       26.03      7.19 o 
  -4   6   9       67.75       71.43      8.47 o 
  -3   6   9       72.72       77.09     10.01 o 
  -2   6   9       46.61       48.39     16.04 o 
  -1   6   9       35.88       32.23     12.05 o 
   0   6   9       35.23       36.64     12.39 o 
   1   6   9        1.41        1.81     11.54 o 
  -5   7   9        4.79        2.19      9.16 o 
  -4   7   9        0.17        0.86     11.14 o 
  -3   7   9       15.69        8.02     16.04 o 
  -2   7   9      161.47      168.68     23.77 o 
  -1   7   9       46.95       41.06     13.67 o 
   0   7   9      133.30      118.41     16.95 o 
  -3   8   9       52.07       62.14     20.62 o 
  -2   8   9        0.73        0.29     18.04 o 
   0 -12  10       53.39       82.53     10.96 o 
   1 -12  10        2.30        3.15     16.32 o 
   2 -12  10        0.46        4.58     17.18 o 
  -2 -11  10       10.14        8.18      7.02 o 
  -1 -11  10       23.23       16.00      6.38 o 
   0 -11  10        0.02        0.98      6.53 o 
   1 -11  10        0.42        2.33      8.09 o 
   2 -11  10       23.85        9.74     16.04 o 
   3 -11  10       51.70       36.37     18.90 o 
  -3 -10  10        0.15        1.04      9.36 o 
  -2 -10  10       12.50       12.42      4.79 o 
  -1 -10  10        9.74        5.08      5.32 o 
   0 -10  10        0.42        1.22      5.69 o 
   1 -10  10       11.35        7.49      7.47 o 
   2 -10  10       88.43       83.33     18.90 o 
   3 -10  10      119.62      132.31     23.20 o 
   4 -10  10        2.25        0.61     12.23 o 
  -4  -9  10        8.38        3.79      8.31 o 
  -3  -9  10       44.06       41.80      9.58 o 
  -2  -9  10       24.91       24.69      5.33 o 
  -1  -9  10       44.12       47.67      5.78 o 
   0  -9  10       27.29       15.75      5.59 o 
   1  -9  10      352.39      336.91     12.44 o 
   2  -9  10       40.54       39.77      8.81 o 
   3  -9  10      559.05      604.65     25.52 o 
   4  -9  10       86.40       88.14     15.25 o 
  -5  -8  10       81.25       94.95      8.66 o 
  -4  -8  10        8.66        3.95      5.67 o 
  -3  -8  10       88.93       85.54      8.70 o 
  -2  -8  10       12.82       11.98      6.32 o 
  -1  -8  10      165.98      152.04      7.37 o 
   0  -8  10        0.01        0.09      4.56 o 
   1  -8  10      374.56      372.22     12.36 o 
   2  -8  10      183.57      198.27     12.90 o 
   3  -8  10       34.12       32.36     10.73 o 
   4  -8  10       55.13       66.87     13.32 o 
   5  -8  10       61.40       62.07     15.78 o 
  -5  -7  10        6.51        5.65      5.16 o 
  -4  -7  10        7.77        4.60      4.81 o 
  -3  -7  10       55.35       50.13      6.88 o 
  -2  -7  10       57.08       52.74      6.04 o 
  -1  -7  10       95.79       86.94      5.10 o 
   0  -7  10        0.28        0.08      4.28 o 
   1  -7  10      704.88      679.92     15.26 o 
   2  -7  10        1.55        1.08      5.62 o 
   3  -7  10        1.95       -1.15      9.40 o 
   4  -7  10        3.83        1.43     10.43 o 
   5  -7  10      135.02      137.88     17.51 o 
  -6  -6  10        0.06        1.42      4.70 o 
  -5  -6  10       68.83       61.07      5.55 o 
  -4  -6  10      210.40      182.28      7.55 o 
  -3  -6  10      287.19      267.79      9.56 o 
  -2  -6  10       39.43       34.28      4.77 o 
  -1  -6  10      262.31      255.18      6.83 o 
   0  -6  10      173.66      167.81      8.13 o 
   1  -6  10        3.38        1.48      4.52 o 
   2  -6  10        0.25        1.66      5.20 o 
   3  -6  10       14.02       11.04      9.01 o 
   4  -6  10        2.65        1.54     10.59 o 
   5  -6  10       50.26       63.24     14.17 o 
  -6  -5  10       19.35       16.89     18.04 o 
  -5  -5  10      183.54      175.38      7.99 o 
  -4  -5  10        9.73        8.54      3.70 o 
  -3  -5  10       28.56       24.43      4.46 o 
  -2  -5  10       15.38       12.87      3.96 o 
  -1  -5  10       45.05       55.20      4.03 o 
   0  -5  10      115.71      122.91      6.59 o 
   1  -5  10      149.74      146.61      7.18 o 
   2  -5  10       40.71       39.77      6.51 o 
   3  -5  10       23.07       23.22      9.90 o 
   4  -5  10       11.82        4.32     10.15 o 
   5  -5  10        5.10        0.14     11.48 o 
  -6  -4  10        2.24        5.44     16.04 o 
  -5  -4  10      237.18      239.19     17.72 o 
  -4  -4  10      238.54      219.01      6.88 o 
  -3  -4  10       37.25       37.77      4.78 o 
  -2  -4  10       46.42       45.73      4.69 o 
  -1  -4  10      116.75       89.84      4.72 o 
   0  -4  10       26.99       18.74      4.26 o 
   1  -4  10       69.55       65.23      5.41 o 
   2  -4  10        7.87        4.84      4.96 o 
   3  -4  10      215.86      200.91     17.11 o 
   4  -4  10       81.45       85.11     13.35 o 
   5  -4  10        9.78        7.73     11.49 o 
  -6  -3  10      518.17      516.21     27.07 o 
  -5  -3  10      442.03      475.78     39.68 o 
  -4  -3  10      104.30      102.84      7.88 o 
  -3  -3  10        1.81        1.31      4.48 o 
  -2  -3  10       37.28       35.03      4.51 o 
  -1  -3  10      561.59      556.52      9.74 o 
   0  -3  10      254.50      255.02     10.06 o 
   1  -3  10       26.52       29.49      4.68 o 
   2  -3  10      107.47      106.42      7.72 o 
   3  -3  10       44.98       43.52     11.33 o 
   4  -3  10      139.00      128.84     15.67 o 
   5  -3  10       22.83       21.48     12.96 o 
  -7  -2  10       23.46       20.95      4.76 o 
  -6  -2  10        6.01        3.72     16.61 o 
  -5  -2  10       97.89       91.55      6.78 o 
  -4  -2  10      170.07      157.89      9.14 o 
  -3  -2  10      427.83      411.78     14.26 o 
  -2  -2  10       97.26       85.51      4.24 o 
  -1  -2  10      818.46      798.81     11.19 o 
   0  -2  10      378.54      397.69      9.43 o 
   1  -2  10      816.71      806.61     13.74 o 
   2  -2  10       38.05       36.58      6.83 o 
   3  -2  10       33.99       43.47      9.31 o 
   4  -2  10      112.55      129.00     15.39 o 
   5  -2  10       11.88        8.65     12.13 o 
  -7  -1  10      430.72      457.04     12.46 o 
  -6  -1  10      220.02      209.85      8.21 o 
  -5  -1  10      131.71      124.14      6.59 o 
  -4  -1  10      199.56      201.86     10.94 o 
  -3  -1  10       30.53       39.08      5.62 o 
  -2  -1  10      303.75      277.99      7.22 o 
  -1  -1  10      621.05      632.75     12.44 o 
   0  -1  10      313.83      329.01      9.04 o 
   1  -1  10      454.36      436.91     11.03 o 
   2  -1  10      835.44      814.26     21.73 o 
   3  -1  10       82.46       79.60     10.43 o 
   4  -1  10       92.55       94.41     12.09 o 
   5  -1  10       48.95       62.00     15.59 o 
  -7   0  10       32.91       35.94      6.88 o 
  -6   0  10        4.54        7.78      5.36 o 
  -5   0  10       12.07       17.26      5.46 o 
  -4   0  10      646.08      616.98     21.78 o 
  -3   0  10      129.77      125.66      4.80 o 
  -2   0  10      134.02      141.40      6.75 o 
  -1   0  10      188.63      201.02      7.89 o 
   0   0  10       28.22       29.59      4.66 o 
   1   0  10      397.70      390.42     12.05 o 
   2   0  10       80.26       64.67      9.43 o 
   3   0  10       52.95       50.13      9.96 o 
   4   0  10        8.26        4.87     11.20 o 
  -7   1  10       31.94       34.52      7.89 o 
  -6   1  10       62.24       77.64      8.29 o 
  -5   1  10       77.16       83.99      8.07 o 
  -4   1  10       79.85       88.22     10.31 o 
  -3   1  10       34.46       29.38      4.23 o 
  -2   1  10        2.05        2.64      4.05 o 
  -1   1  10      906.90      891.83     16.37 o 
   0   1  10      289.64      313.38      9.83 o 
   1   1  10       45.12       45.29      8.57 o 
   2   1  10        4.48        0.31      7.51 o 
   3   1  10       46.51       46.86     10.71 o 
   4   1  10        0.05        1.30     11.86 o 
  -7   2  10      139.74      164.10     17.76 o 
  -6   2  10      247.07      254.63     19.19 o 
  -5   2  10       88.89      110.62     10.21 o 
  -4   2  10       14.77       17.02      3.96 o 
  -3   2  10       57.68       54.12      5.53 o 
  -2   2  10      161.60      185.42      8.90 o 
  -1   2  10      366.14      375.36     12.10 o 
   0   2  10     1176.52     1223.22     21.68 o 
   1   2  10      162.57      184.60     13.26 o 
   2   2  10        2.47        4.00      8.51 o 
   3   2  10       18.39       20.06     10.01 o 
  -7   3  10       14.09       20.62     12.60 o 
  -6   3  10      154.18      148.64     17.47 o 
  -5   3  10        3.72        4.45      4.05 o 
  -4   3  10       38.14       25.55      5.16 o 
  -3   3  10       53.83       48.48      6.16 o 
  -2   3  10      916.46      901.72     17.38 o 
  -1   3  10      337.21      340.20     14.76 o 
   0   3  10       21.25       22.60     10.21 o 
   1   3  10       38.30       39.42      9.72 o 
   2   3  10      112.23      105.16     12.40 o 
   3   3  10       33.73       34.86     14.27 o 
  -6   4  10        2.89        1.87      5.74 o 
  -5   4  10        3.39        1.86      5.13 o 
  -4   4  10       78.21       55.63      6.83 o 
  -3   4  10       25.23       21.61      6.28 o 
  -2   4  10        1.04        1.53      6.98 o 
  -1   4  10       26.48       21.18      9.71 o 
   0   4  10        9.96        8.65     10.56 o 
   1   4  10        0.17        1.18     11.23 o 
   2   4  10      275.59      308.02     18.88 o 
  -6   5  10        0.24       -0.99      8.18 o 
  -5   5  10       20.92       18.64      6.64 o 
  -4   5  10        4.89        2.59      6.37 o 
  -3   5  10      608.59      653.99     19.94 o 
  -2   5  10       39.14       40.09     11.05 o 
  -1   5  10        1.18       -3.72     14.32 o 
   0   5  10        8.92        6.35     11.23 o 
   1   5  10        0.73       -1.51     11.32 o 
  -5   6  10       83.35       78.98      9.31 o 
  -4   6  10      161.91      173.56     13.23 o 
  -3   6  10       62.46       53.26     18.90 o 
  -2   6  10       68.36       81.90     20.90 o 
  -1   6  10       13.90       11.45     17.18 o 
   0   6  10        5.52        1.40     12.74 o 
  -3   7  10       18.39        6.01     18.04 o 
  -2   7  10       13.06        5.73     18.33 o 
  -1 -11  11        3.21        3.34      8.88 o 
   0 -11  11        0.29       -0.46      6.91 o 
   1 -11  11        4.45        2.75      8.79 o 
   2 -11  11        2.54       10.02     17.75 o 
  -2 -10  11        0.95        1.43     10.88 o 
  -1 -10  11       23.61       25.64      6.13 o 
   0 -10  11        3.40        3.32      6.04 o 
   1 -10  11        5.00        5.60      8.00 o 
   2 -10  11       13.04       12.31     16.32 o 
   3 -10  11      139.77      147.20     25.20 o 
  -3  -9  11        5.66       -0.86      9.45 o 
  -2  -9  11        0.79        2.00      9.45 o 
  -1  -9  11        3.31       -0.21      4.70 o 
   0  -9  11        6.67        5.90      5.77 o 
   1  -9  11       14.77       14.79      6.58 o 
   2  -9  11       34.37       55.84     17.75 o 
   3  -9  11       10.33        3.15     14.89 o 
   4  -9  11       20.80       13.46     17.47 o 
  -4  -8  11        0.25       -0.16      5.86 o 
  -3  -8  11      111.92      115.52     11.31 o 
  -2  -8  11        3.52        2.29      8.88 o 
  -1  -8  11       72.20       63.60      5.83 o 
   0  -8  11       54.33       60.47      6.76 o 
   1  -8  11       17.52        9.24      6.16 o 
   2  -8  11        8.53        6.52      7.70 o 
   3  -8  11      224.41      261.21     27.78 o 
   4  -8  11       16.10       16.74     13.49 o 
  -5  -7  11       20.25       16.55      5.63 o 
  -4  -7  11       31.60       45.38      6.37 o 
  -3  -7  11        0.17       -0.27      5.63 o 
  -2  -7  11        5.52        5.50      6.24 o 
  -1  -7  11       16.45       11.02      4.21 o 
   0  -7  11        3.02        1.90      4.79 o 
   1  -7  11      130.96      126.57      8.75 o 
   2  -7  11        8.03        8.02      7.49 o 
   3  -7  11      180.10      189.88     17.41 o 
   4  -7  11       28.79       30.31     13.04 o 
  -5  -6  11       12.75        9.88      4.76 o 
  -4  -6  11        4.41        1.76      4.59 o 
  -3  -6  11       87.82       91.67      7.28 o 
  -2  -6  11        0.02        1.13      5.17 o 
  -1  -6  11      167.45      155.15      6.75 o 
   0  -6  11       30.17       37.39      5.54 o 
   1  -6  11       47.13       39.78      6.54 o 
   2  -6  11        6.01        5.45      7.38 o 
   3  -6  11       12.92        7.86     10.22 o 
   4  -6  11        4.54       -0.38     12.10 o 
  -6  -5  11       40.25       43.81     21.48 o 
  -5  -5  11        0.07        1.33      4.72 o 
  -4  -5  11       25.14       22.32      4.65 o 
  -3  -5  11       50.33       40.51      5.73 o 
  -2  -5  11       27.95       30.67      5.98 o 
  -1  -5  11      310.58      286.16      8.06 o 
   0  -5  11        0.50        0.17      4.18 o 
   1  -5  11        0.13        0.47      4.80 o 
   2  -5  11        3.13        3.63      6.31 o 
   3  -5  11        0.51       -2.04      9.82 o 
   4  -5  11        0.58       -0.15     11.24 o 
  -6  -4  11       47.94       48.97     20.62 o 
  -5  -4  11        8.61        8.64     11.54 o 
  -4  -4  11        4.88        3.77      4.00 o 
  -3  -4  11      189.86      167.96      8.61 o 
  -2  -4  11        4.91        2.13      4.18 o 
  -1  -4  11       63.40       57.49      4.88 o 
   0  -4  11        0.69        0.19      4.23 o 
   1  -4  11       29.63       24.00      5.59 o 
   2  -4  11       18.40       12.60      6.95 o 
   3  -4  11        1.83       -0.43      9.82 o 
   4  -4  11       35.35       38.67     12.85 o 
  -6  -3  11        8.72        7.73     18.04 o 
  -5  -3  11       55.96       48.08      5.88 o 
  -4  -3  11       12.25        6.91      5.56 o 
  -3  -3  11      477.06      469.18     12.43 o 
  -2  -3  11      326.86      333.43     10.15 o 
  -1  -3  11       38.15       34.73      4.55 o 
   0  -3  11        3.81        7.49      4.41 o 
   1  -3  11      105.52      110.26      7.65 o 
   2  -3  11       24.49       23.86      8.38 o 
   3  -3  11        0.17       -0.95      8.85 o 
   4  -3  11       14.81       16.87     12.45 o 
  -6  -2  11      141.66      152.51     12.46 o 
  -5  -2  11       80.21       90.33      8.00 o 
  -4  -2  11       40.34       39.56      7.20 o 
  -3  -2  11     1009.62      992.71     23.31 o 
  -2  -2  11      150.55      169.32      5.97 o 
  -1  -2  11      258.57      280.06      8.71 o 
   0  -2  11      308.67      319.14     10.44 o 
   1  -2  11      116.26      133.45      9.33 o 
   2  -2  11       91.42       85.91     10.61 o 
   3  -2  11      240.36      250.69     16.42 o 
   4  -2  11       57.38       49.02     13.86 o 
  -6  -1  11        0.06       -0.06      4.78 o 
  -5  -1  11      203.15      225.41     13.32 o 
  -4  -1  11       58.80       77.47      8.85 o 
  -3  -1  11        0.38        0.46      6.35 o 
  -2  -1  11        0.05       -0.02      3.48 o 
  -1  -1  11      124.47      133.93      7.19 o 
   0  -1  11       31.84       33.83      5.67 o 
   1  -1  11      416.34      467.06     13.37 o 
   2  -1  11        0.00        0.47      7.94 o 
   3  -1  11      277.60      281.46     17.42 o 
   4  -1  11      210.57      241.76     17.30 o 
  -6   0  11        1.41        2.38      5.95 o 
  -5   0  11       50.90       50.11     10.02 o 
  -4   0  11       44.96       48.39     10.02 o 
  -3   0  11        0.01       -0.95      2.98 o 
  -2   0  11      228.16      219.89      8.16 o 
  -1   0  11       18.38       16.57      4.94 o 
   0   0  11        7.23       11.26      5.34 o 
   1   0  11        1.37        2.74      7.92 o 
   2   0  11        0.00       -1.00      8.03 o 
   3   0  11       17.93       21.26     10.61 o 
  -6   1  11       23.70       19.64      7.46 o 
  -5   1  11       19.35       19.76      9.45 o 
  -4   1  11        0.33        0.57      8.02 o 
  -3   1  11      126.36      135.61      7.02 o 
  -2   1  11       34.26       35.92      5.69 o 
  -1   1  11       13.21       11.67      5.26 o 
   0   1  11      412.52      417.55     14.51 o 
   1   1  11       19.26       18.41      8.92 o 
   2   1  11      148.70      142.50     13.10 o 
   3   1  11      121.76      138.07     14.82 o 
  -6   2  11      112.92      112.55     15.46 o 
  -5   2  11       22.17       28.35     11.17 o 
  -4   2  11       82.07       83.61      5.69 o 
  -3   2  11       12.96       14.72      5.21 o 
  -2   2  11       34.81       40.58      6.54 o 
  -1   2  11        4.56        2.48      5.90 o 
   0   2  11        7.92       11.73     10.59 o 
   1   2  11        0.37        1.21      8.84 o 
   2   2  11       64.44       81.92     12.56 o 
  -6   3  11        0.97       -0.57     11.74 o 
  -5   3  11       22.66       14.32      5.58 o 
  -4   3  11        9.85        6.43      5.29 o 
  -3   3  11      184.88      187.63      9.85 o 
  -2   3  11        3.35       -0.46      6.02 o 
  -1   3  11        9.18        8.98      7.77 o 
   0   3  11      326.39      341.73     30.36 o 
   1   3  11      119.27      110.69     13.26 o 
   2   3  11        1.89       -0.19     10.36 o 
  -5   4  11       36.19       32.66      6.88 o 
  -4   4  11      108.55       96.84      8.45 o 
  -3   4  11       17.14       13.04      6.73 o 
  -2   4  11      684.03      659.17     25.49 o 
  -1   4  11       20.33       26.92     16.89 o 
   0   4  11       34.15       23.48     16.61 o 
   1   4  11        0.44        7.19     12.92 o 
  -4   5  11       40.84       35.83      8.40 o 
  -3   5  11       77.79       91.33     11.64 o 
  -2   5  11       35.24       32.07     18.33 o 
  -1   5  11       64.74       68.73     21.48 o 
  -1 -10  12       84.17      120.85     18.90 o 
   0 -10  12      145.31      177.83     10.83 o 
   1 -10  12       33.75       38.41      9.81 o 
  -2  -9  12       21.14       24.63     12.60 o 
  -1  -9  12       26.45       29.09      6.20 o 
   0  -9  12        0.49       -0.44      6.16 o 
   1  -9  12       18.57       18.49      8.58 o 
   2  -9  12       14.89        8.30     16.32 o 
  -3  -8  12       49.66       36.65     11.17 o 
  -2  -8  12      111.22      128.01     15.75 o 
  -1  -8  12       21.95       19.08      5.53 o 
   0  -8  12       31.05       31.05      6.69 o 
   1  -8  12      171.53      149.17     10.13 o 
   2  -8  12       29.31       19.47     16.61 o 
   3  -8  12       44.36       50.11     20.33 o 
  -4  -7  12        2.27        3.72      6.15 o 
  -3  -7  12       62.51       89.66      9.29 o 
  -2  -7  12        4.60        2.58      8.88 o 
  -1  -7  12       55.67       44.13      5.38 o 
   0  -7  12        5.98        5.99      5.59 o 
   1  -7  12      212.33      197.37     11.49 o 
   2  -7  12        2.53        1.15     14.60 o 
   3  -7  12       20.89       22.34     16.89 o 
  -5  -6  12        4.77        6.48      4.83 o 
  -4  -6  12       33.65       34.11      6.25 o 
  -3  -6  12        0.33       -0.13      5.51 o 
  -2  -6  12       66.42       58.05      9.95 o 
  -1  -6  12       40.52       34.50      4.89 o 
   0  -6  12        1.77       -1.10      5.19 o 
   1  -6  12       69.50       66.37      7.88 o 
   2  -6  12        1.14        4.01     14.89 o 
   3  -6  12       10.94       11.74     16.04 o 
  -5  -5  12        9.39        9.82      4.40 o 
  -4  -5  12        2.33        0.24      4.74 o 
  -3  -5  12       42.17       37.99      6.45 o 
  -2  -5  12        0.08        0.07      5.47 o 
  -1  -5  12      491.07      463.34     10.29 o 
   0  -5  12       90.46       86.85      7.28 o 
   1  -5  12       54.30       47.95      7.05 o 
   2  -5  12       26.82       32.64     16.32 o 
   3  -5  12       18.39        8.59     16.32 o 
  -5  -4  12       89.09      108.56      6.58 o 
  -4  -4  12        2.32        1.47      4.74 o 
  -3  -4  12        2.10        2.40      5.09 o 
  -2  -4  12      203.28      184.72     13.46 o 
  -1  -4  12        1.46        1.93      4.11 o 
   0  -4  12      159.28      153.24      8.41 o 
   1  -4  12       11.68       17.24      7.01 o 
   2  -4  12        2.16        3.30     10.72 o 
   3  -4  12      113.02       99.66     22.34 o 
  -5  -3  12        0.03        0.17      5.94 o 
  -4  -3  12       15.44       12.46      5.28 o 
  -3  -3  12       89.87       85.25      7.84 o 
  -2  -3  12      124.39      100.01     11.23 o 
  -1  -3  12      235.70      225.98      8.46 o 
   0  -3  12       14.73       14.12      5.34 o 
   1  -3  12      111.65      118.32      9.65 o 
   2  -3  12        2.79        4.51     11.28 o 
   3  -3  12       95.12      100.42     13.38 o 
  -6  -2  12       50.36       72.13      8.82 o 
  -5  -2  12       18.24       16.08      7.16 o 
  -4  -2  12        8.82       14.80      7.33 o 
  -3  -2  12       80.44       71.05     10.01 o 
  -2  -2  12       23.81       27.47      4.20 o 
  -1  -2  12      205.65      199.52      8.67 o 
   0  -2  12       43.17       40.87      6.42 o 
   1  -2  12      457.76      428.23     15.35 o 
   2  -2  12      269.38      284.74     21.60 o 
   3  -2  12      238.10      261.68     17.83 o 
  -6  -1  12       15.17       18.55      8.19 o 
  -5  -1  12      187.97      204.07     13.70 o 
  -4  -1  12        7.51        4.01      7.17 o 
  -3  -1  12       24.20       19.70      8.40 o 
  -2  -1  12        0.74        2.52      4.20 o 
  -1  -1  12       28.00       25.34      5.59 o 
   0  -1  12       17.52       18.73      6.07 o 
   1  -1  12      421.84      460.63     24.13 o 
   2  -1  12       49.54       43.68     13.45 o 
   3  -1  12      144.79      146.78     15.41 o 
  -5   0  12      348.88      364.93     21.20 o 
  -4   0  12       22.32       27.82      9.17 o 
  -3   0  12        2.51        1.10      3.67 o 
  -2   0  12       25.23       20.53      5.18 o 
  -1   0  12       52.86       45.91      6.47 o 
   0   0  12       48.32       39.79      7.79 o 
   1   0  12        9.34       10.25     11.69 o 
   2   0  12        4.02        0.49     11.90 o 
  -5   1  12       15.33        8.59     10.31 o 
  -4   1  12        0.82       -0.57     10.02 o 
  -3   1  12        0.09        0.56      4.70 o 
  -2   1  12       24.61       17.71      5.79 o 
  -1   1  12        9.23        5.27      5.83 o 
   0   1  12       97.59      105.68     14.97 o 
   1   1  12        4.08        5.99     12.30 o 
   2   1  12      164.49      202.96     20.52 o 
  -5   2  12       41.39       44.38     14.32 o 
  -4   2  12        2.22       -0.48      4.74 o 
  -3   2  12        4.49        6.22      5.74 o 
  -2   2  12       45.95       46.60      7.63 o 
  -1   2  12        0.00       -0.16      7.06 o 
   0   2  12        0.18       -0.35     11.83 o 
   1   2  12       54.90       65.02     15.93 o 
  -4   3  12       12.65       15.67      6.81 o 
  -3   3  12       97.34      100.85      8.93 o 
  -2   3  12       25.77       34.15      9.46 o 
  -1   3  12        7.29        6.01     16.32 o 
   0   3  12       45.52       64.76     15.90 o 
  -3   4  12       18.18       13.41      7.86 o 
  -2   4  12        7.88        6.44     11.72 o 
  -2  -8  13      122.02      136.03     17.18 o 
  -1  -8  13       12.14        6.01     12.03 o 
   0  -8  13       14.39       20.02      6.88 o 
   1  -8  13        0.87        0.87      8.68 o 
  -3  -7  13       65.14       67.29     13.17 o 
  -2  -7  13        8.92       10.88     11.17 o 
  -1  -7  13       13.76       15.90      5.44 o 
   0  -7  13        1.99        1.56      6.28 o 
   1  -7  13       99.50      103.51     11.40 o 
   2  -7  13        7.79       -0.29     16.89 o 
  -3  -6  13        0.19        5.64      8.31 o 
  -2  -6  13       13.53       14.90      9.46 o 
  -1  -6  13       15.97        6.98      5.05 o 
   0  -6  13       17.73        8.61      5.92 o 
   1  -6  13        0.16        0.01      7.90 o 
   2  -6  13        6.57       10.59     16.89 o 
  -4  -5  13       18.01       18.30      6.27 o 
  -3  -5  13        0.87        0.99      6.28 o 
  -2  -5  13        0.00        2.80      8.08 o 
  -1  -5  13        0.00       -0.30      4.64 o 
   0  -5  13        1.04        0.13      5.53 o 
   1  -5  13        1.72       -2.70      7.41 o 
   2  -5  13       92.48      104.52     22.34 o 
  -4  -4  13        1.27       -1.08      5.72 o 
  -3  -4  13       37.66       32.74      9.45 o 
  -2  -4  13       16.10       12.96      8.84 o 
  -1  -4  13       43.82       44.85      5.82 o 
   0  -4  13       80.86       75.90      7.52 o 
   1  -4  13       21.22       23.05      8.34 o 
   2  -4  13       72.43       75.62     15.49 o 
  -4  -3  13       62.99       72.72      7.92 o 
  -3  -3  13       21.31        7.87      8.31 o 
  -2  -3  13      100.33       75.67     11.53 o 
  -1  -3  13       21.35       18.11      5.57 o 
   0  -3  13       45.10       43.64      7.02 o 
   1  -3  13       88.12      107.56     10.59 o 
   2  -3  13        9.10       12.86     13.61 o 
  -4  -2  13      144.74      172.79     14.04 o 
  -3  -2  13       20.42       24.11      9.88 o 
  -2  -2  13       10.93        7.65      4.62 o 
  -1  -2  13        2.02        3.93      5.41 o 
   0  -2  13       47.16       53.28      7.67 o 
   1  -2  13       11.26        6.03     11.86 o 
   2  -2  13      209.39      236.78     21.36 o 
  -4  -1  13        1.94       -1.54      8.37 o 
  -3  -1  13      280.37      304.17     18.33 o 
  -2  -1  13       34.20       53.35      6.05 o 
  -1  -1  13        1.44        2.09      5.84 o 
   0  -1  13        1.20        1.22      7.11 o 
   1  -1  13        6.99        9.94     13.12 o 
  -4   0  13        2.41       -1.30      8.79 o 
  -3   0  13       74.27       71.86      7.14 o 
  -2   0  13       36.13       44.42      6.53 o 
  -1   0  13       65.33       57.43      7.71 o 
   0   0  13        3.21        4.21      9.35 o 
   1   0  13        0.06        3.25     12.68 o 
  -4   1  13       32.31       32.04     11.64 o 
  -3   1  13        0.22        0.57      7.11 o 
  -2   1  13        3.50        5.25      6.21 o 
  -1   1  13      137.68      129.99     11.09 o 
   0   1  13       26.52       28.76     14.37 o 
  -2   2  13        0.43        0.09      6.87 o 
  -2  -5  14        5.80       14.78     10.53 o 
  -1  -5  14       30.27       40.18     12.77 o 
   0  -5  14        6.39       12.53      6.82 o 
  -2  -4  14       12.21        7.41     10.23 o 
  -1  -4  14       16.27       18.06      7.88 o 
   0  -4  14        0.06        0.03      6.73 o 
  -2  -3  14        1.64        2.81     10.20 o 
  -1  -3  14       39.90       50.25      7.06 o 
   0  -3  14       25.45       22.57      7.59 o 
  -2  -2  14       29.26       26.57     11.44 o 
  -1  -2  14        2.66        3.41      6.41 o 
                                                 
